# Supplementary material for: Five copper homeostasis gene clusters encode the Cu-efflux resistome of the highly copper-tolerant Methylorubrum extorquens AM1
Source: PeerJ. 2023 Feb 20;11:e14925. doi: 10.7717/peerj.14925 (PMC9948745; doi:10.7717/peerj.14925)
Supplement: Supplemental Information 9 [file peerj-11-14925-s009.txt]

Table S2. Cu-ATPases sequences.
>WP_037155004.1 heavy metal translocating P-type ATPase [Rhizobium freirei]
MALHDEHDHSHHGHGHHHHGDDQPQETVTRDPVCGMTVDPAGKPSLDYQGRTFHFCSNGCRAKFEAAPET
YITAKDPTCGMTVDRATARHFAKHEGEKFYFCSAGCKAKFEADPTAYLNGNRPAPKPVPKGTLYTCPMHP
EVVSDHPGDCPKCGMALEPMGVPAADEGHNPELVDFTHRLWVSAALSLPLLVISMGPMVGLPVRDWFGEP
IATWLELVLATPVVLWAALPFFRRAWNSLVNRSPNMWTLIGLGVGTAYLYSVIATLAPDLFPMGFRGHGE
SVPVYFEAASVIVALVFVGQVLELKARERTGSAIRALLDLAPKTARRIGADGSEVDVPVDEIQAGDRLRV
RPGERVPVDGSVIEGQSTIDESMITGEPLPVEKGKGDSLTGGTINKNGALVMQAEKVGAETTLSRIVELV
AKAQRSRAPIQTMVDRVSAIFVPAVVAAAIVAFAVWAFVGPEPRLAHALLAAVAVLIIACPCALGLATPM
SIMIATGRGAQEGVLVRDAEALERFAKVDTLIVDKTGTLTEGKPNLTDIAAVNGIEQARLLSLAASLERG
SEHPLAEAIVAGAEERGAGFVEISGFSAVTGKGVKGSAGDTPIALGNAAMMAELGVSTEALNTETERLRG
EGKTVMFVAIDNKLAGLVAVADRIKPTTAAAIKALHDSGLKIVMATGDNGKTAAAVAKQLGIDEVCADML
PESKKALIDELQAKGRIVAMAGDGVNDAPALATADVGIAMGTGADVAMESAGITLVKGDLNGIVRARRLS
EATIRNIKQNLAFAFGYNALGVPLAAGVLYPVFSLLLSPMIAAAAMSLSSVSVIANALRLRLAK
>WP_004111316.1 heavy metal translocating P-type ATPase [Rhizobium freirei]
MNAPIRAMDTSATISLPIEGMTCASCVGRVEKALKTVPGVETVSVNLATERASITTNTTVDRATLVATVE
NVGYSVPARLAAATGPIELSVEGMTCASCVGRVERALKAVPGVTQAVVNLATERATVKGSIDVATLITAI
EEVGYEANVITAAAGGTESEDAERAEKKEAERRELTRDFIVAAVLTAPVFLMEMGAHLIPGVHGLIEASI
GMQWSWYIQFALTTLVLFVPGIRFYDKGLPALWRLAPDMNSLVAVGSLAAYGYSLIATFAPGFLPPGTIN
VYYEAAAVIVTLILLGRLLEARAKGRTSEAIKRLAGLQAKTARVRRDGKTVDLPIGLVVAGDIVEVRPGE
RVPVDGELVEGESYVDESMITGEPVPVSKTVGSGLVGGTVNQNGAFAFRATAVGGNTVLAQIIRMVEEAQ
GSKLPIQAMVDKVTMWFVPAVFAVAALTFAAWLYFGPSPALTFALVNAVAVLIIACPCAMGLATPTSIMV
GTGRGAELGVLFSKGEALQLLKDARVVALDKTGTLTEGKPTLTDLELAAGFDRTDVLGLVAAVEAKSEHP
VARAIAAAAALEGVALPMVSDFESVTGFGVKAKAGGKRVEIGADRYMAELGYDVGGFRAVAERLGNEGKS
PLYAAIDGTLAAIIAVADPIKETTPAAIKAMHDLGLKVAMITGDNARTAKAIAMRLGIDEIVAEVLPDGK
VDAVRRLKGQYGKIAFVGDGINDAPALAEADVGLAIGTGTDIAIEAADVVLMSGSLRGVPNAIALSKATI
GNIRQNLFWAFAYNTALVPVAAGALYPTFDILLSPVFAAGAMALSSVFVLGNALRLRRFKLAD
>ACP22182.1 cation-transporting P-type ATPase (plasmid) [Sinorhizobium fredii NGR234]
MELLTMDEHKHQPDGHEHHHHHHSATGNIAAESAQAARTKEREDVIYTCPMHPQVRQIGPGNCPICGMAL
EPEFVTAETGPSPELVDMQRRFWIGLALTIPVLILEMGGHFIDLHMLLSPQTSNWLQLVFATPVVLWAGA
PFFERAWRSLVTRHLNMFTLIAMGTGAAWVYSVFATLVPGLFPAALRSADASVPVYFEAAAVITVLVLLG
QVLELRAREQTGGAIRALLDLAPKTARRVRGDGTDEDVPLEAVAVGDRLRVRPGEKVPVDGKLVEGRSSV
DESMITGEPMPLTKEVGANLIGGTMNKTGGFVMEAGKVGRDTMLSQIVRMVAEAQRSRAPIQRLADDVSG
WFVPAVILIALIAFATWMSLGPEPRFAHALVSAVAVLIIACPCALGLATPMSIMVGVGQGARQGVLIKNA
EALERFEKVDTLVVDKTGTLTEGRPKVTSIVAVDGLAEDELLRLAATLERSSEHPLATAIVEAASERGVA
LGAAKDFDSPVGKGVTGTVDGRRLVIGSHRIMTEEGVDLSPLADKAETLRGEGATVIFAAVDGRVGGIFA
ISDPIKKTTPAAVETLVKDGIRVVMLTGDNKTTANAVARKLGITEVEAEVLPEHKSEIVARLRGEGRIVA
MAGDGVNDAPALAAADVGIAMGTGTDVAIESAGVTLLKGDLQGIVRARQLSHATMRNIRQNLFFAFIYNA
AGVPVAAGVLYPAFGLLLSPIIAAAAMALSSVSVIGNSLRLRTSQP
>ACP22198.1 copper-transporting ATPase (plasmid) [Sinorhizobium fredii NGR234]
MSPATATDPALLGIYVEGMSCASCVNRIEKAIRTVPGVKSAAVNLATERADVAFTGPADLGAILKAVQNA
GYSTRTDSIELAVEGATCASCVNRIEAALKRVPGVLDAAMNLATERAFLRVVSGAASVHDLMTAVERAGY
TARAVAAENPEDVQAEAREREARSLARALSVSAVLTLPVFVLEMGSHFVPAIHDFVMTSIGMQESWYLQF
LLATIVLFGPGLRFFRKGVPALLRGAPDMNSLVALGTAAAWSYSVVATFASSILPNGTANIYYEAAAVIV
TLILLGRYLENRAKGRTSEAIKRLVGLQAKAARVVRDGETVEVPLDQVQMGDLILVRPGDKVPVDGEVVD
GSSYVDESMITGEPVPVAKGLGASVVGGTINKTGAFTFRATKVGADTVLAQIIRMVEQAQGAKLPIQALV
DKVTAWFVPAVMLAAAATFVVWLFFGPTPALSFALVNAVAVLIIACPCAMGLATPTSIMVGMGRAAEMGI
LFRKGEALQTLKSADVIAVDKTGTLTKGRPELTDLIPAGGFDREEVLAAVAAVETRSEHPIGEAIIAAAN
RAGLTLPEVEGFDAIPGFGAKAQVGGRTVQVGADRLMTKLGLDVSAFAGEVNRLGDEGKSPLFAAIDGKI
AAVIAVSDPIKQTTIEAVNTLHKLGLRVAMITGDNRKTAEAIARRLKIDEVVAEVLPDGKVQALENLRAG
DRKVAFVGDGINDAPALAAADVGIAIGTGTDVAIESANVVLMSGDLRGVPNAIALSKATIRNIKENLFWA
FAYNTVLVPVAAGALFPAYGLLLSPMIAAGAMALSSVFVLGNALRLKRFRAPMKFDAVQTDLNGRLAAAQ
>ACP22696.1 copper-transporting P-type ATPase (plasmid) [Sinorhizobium fredii NGR234]
MASSSAARHAEDTHSVRLSVEGMNCASCVARVEKAIRAVPGVVSASVNLAAERADVRFDTSAKPAEIVDA
IANVGYAAVEDTIELGIEAMNCASCVGRVEKALKAVPGVVEANVNLASEKASIRLVKGLASADMLVEAVR
SAGYEARELGEERDIDREAERRDRELRLLRRDLLIAALLTLPVFVLEMGSHFVPAIHDFVMTRIGMAESR
YLQFALATIVLFGPGLRFFTKGVPALLRAAPDMNSLVAIGTAAAWGYSVVATFASGFLPAATANVYYEAA
AVIVTLILLGRLLEARAKGRTSEAIKHLMGLQPKTARVRRGGETLEIPIAEVRVGDMVLVRPGEKVAVDG
TVAEGNSYVDESMLSGEPVPVEKTKGSEVVSGTINKTGAFTFRATKVGAATVLAQIIRMVEQAQGAKLPI
QALVDHVTAWFVPAVMAVAVVTFLTWLVFGPDPALTFALVNGVAVLIIACPCAMGLATPTSIMVGTGRAA
EMGVLFRKGEALQTLRSAEIVAVDKTGTLTKGRPELTDLTTAPGFDRNSVLALVAAAETRSEHPIAEAIV
SAAKTMGLAISDPDTFEAIPGFGTRAEVAGKTVHVGADRLMARLGLDVSEFASEATRLGDEGKSPLYAAI
DDRLAAIIAVADPLKETAPQAIRALHDLGLKVAIVTGDNRRTAEAIARQLGVDEVLAEVLPEGKVAAVRR
LQADGRHVAFVGDGINDAPALAAADVGIAIGTGTDIAIESADVVLMSGDLVGVPNAIALSRATIRNIREN
LFWAFAYNVVLIPVAAGALYPGYGMLLSPVFAAGAMALSSVFVVGNALRLKRFRGLERQA
>WP_162471698.1 copper-translocating P-type ATPase [Sinorhizobium meliloti]
MEGVIYTCPMHPQVRQIGPGNCPICGMALEPAVVTAETGPSAEFVDMRRRFWIGLVLTSPVLALEMGGHL
TNLHMLLGAQTSNWLQLVFATPVVLWAGAPFFERAWRSLVTRRLNMFTLIAMGTGVAWVYSVIATVAPGL
FPATFRSADGAVPIYFEAAAVITVLVLLGQVLELRAREQTGGAIRALLDLAPKTARRIRNDGTDEDLPLE
AVAVGDRLRVRPGEKVPVDGTLVEGRSSVDESMITGESMPVTKEVGAKLIGGTMNKTGGFVMEAGKVGRD
TMLSRIVQMVAEAQRSRAPIQRLADEVSGWFVPAVILIAIVAFVAWMWLGPEPRFTHGLVAAVAVLIIAC
PCALGLATPMSIMVGVGQGARAGVLIKNAEALERFEKVNTLVVDKTGTLTEGKSKVTSVVAVNGIAEDEL
LQVAATLERASEHPLAAAIVEAANVSRLGLGTAENFDSPVGKGVTGTVKGHRLVIGSHQIMSEEKVDVAP
LTEKAEALRGEGATVIFVAIDGRVGGLFAISDPIKPTTPAAVAALMKDGVRVVMLTGDNRTTANAVARKL
GITEVEAEILPEHKSEIVRRLRNEGRVVAMAGDGVNDAPALAAADVGIAMGTGTDVAIESAGVTLLKGDL
QGIVRARQLSHATMRNIRQNLFFAFIYNAAGVPVAAGVLYPAFGLLLSPIIAAAAMALSSVSVIGNSLRL
RSTRI
>WP_010967529.1 heavy metal translocating P-type ATPase [Sinorhizobium meliloti]
MTAFTQIEKSAAVPAPTDFGIEGMTCASCVRRVEKAISAVPGVASATVNLATERASVQFTGAPDTGGVLL
AIEKAGYEPKVIIQEFGIEGMTCASCVSRVEKALRTVPGVADASVNLATEKGTVRFVSGVDVAAIEAAVR
DAGYDVRKAKASGATAEPEDRRELETRTLKRLVILSAVLTLPLFLVEMGSHFMPGVHEWIMENIGMRHNL
YIQFALATAVLFGPGLRFFRKGVPNLLRWTPDMNSLVVLGTTAAWGYSVVATFASGLLPSGTANVYYEAA
AVIVTLILLGRYLEARAKGRTSQAIKRLLGLQPKTAFVAHGDEFVEIQISDVVVGDVIRIRPGEKIPVDG
TVLDGNSYVDESMITGEPVPVQKAAGAEVVGGTINKNGSFTFRATKVGGDTLLAQIIKMVETAQGSKLPI
QALVDKVTAWFVPAVILVAVLTFAAWYVFGPSPALTFALVNAVAVLIIACPCAMGLATPTSIMVGTGRAA
ELGILFRKGEALQSLREADVIALDKTGTLTKGRPELTDIVPADGFEADEVLSFVASLEALSEHPIAEAIV
SAAKSRGIALVPATDFEATPGFGVRGAVSGLPVQVGADRAFSGVGIDVSPFVVEAERLGNSGKSPLYAAI
DGRLAAIIAVSDPIKDTTPQAIKALHDLGLKVAMITGDNRRTADAIARQLGIDEVVAEVLPDGKVDAVKR
LREGGRKVAFIGDGINDAPALTEADVGIAVGTGTDIAIESADVVLMSGDLIGVPKAIALSKATIRNIKQN
LFWAFAYNVSLVPVAAGVLYPLNGTLLSPILAAAAMAMSSVFVLGNALRLRSVNPA
>WP_010975861.1 heavy metal translocating P-type ATPase [Sinorhizobium meliloti]
MTALKKIEKAAPLPVSTNFGIEGMTCASCVRRVEKAITAVPGVASANVNLATERATVQFDGEPDTLAVLH
AIEKAGYAPRIATEELQIEGMTCASCVSRVEKALKAVPGVADAAVNLATEKATVSLISGTADLSALEAAV
RGAGYELRKTKPAEASAGDEDHRAAELGSLKSAVTISVLMTLPLFLMEMGSHFISGVHELIMGTIGMRNN
LYLQFALATLVLFGPGLRFFRKGVPNLLRWTPDMNSLVVLGTTAAWGYSVVATFVPRVLPSGTANVYYEA
AAVIVTLVLLGRYLESRAKGRTSQAIKRLVGLQPKTAFVLRGGEFVEAQISEVVAGDVIRIRPGEKIPVD
GTVIDGSSYVDEAMITGEPLPVQKTADSAVVGGTINKTGSITFKATKVGSDTLLAQIIKLVETAQGSKLP
IQALVDRVTGWFVPAVILAAVLTFAAWYTFGPSPALSFALVNAVAVLIIACPCAMGLATPTSIMVGTGRA
AELGILFRKGEALQRLRDADVVALDKTGTLTKGRPELTDLVAAEGFEADEVLFLVASLETLSEHPIAEAI
VSAAKSKGIATAAVNGFEATPGFGVSGSVSGRQVLVGADRALATNGIDVSGFSTEAELLGASGKSPLYAA
IEGRLAAIVAVSDPVKETTPQAIRSLHELGLKVAMITGDNRRTAEAIARKLGIDEVVAEVLPEGKVEAIR
KLRQGGRSVAFIGDGINDAPALAEADVGIAVGTGTDIAIESADVVLMSGDLNGVAKAIALSKATILNIKQ
NLFWAFAYNVSLIPVAAGVLYPVTGILLSPIFAAAAMAMSSVFVLGNALRLKSVNPA
>WP_010913136.1 heavy metal translocating P-type ATPase [Mesorhizobium japonicum]
MTHPDHDHRGEHHAHGAHGSCCAPKGADAAAVLRDPVCGMTVDPAAGKPTSEHGGRLYHFCSERCRSKFQ
AEPEQYLTATDPVCGMSVDRATARHLVRHEGQGFYFCSAGCKAKFEAAPQTYLGDRPAPPPAPKGTQYTC
PMHPEIIRDKPGSCPICGMALEPMGVPSGDEGPNPELVDFTRRFWVSAVLSIPLLIVAMAPMIGVSFESW
VDDRTKVWIELVLASPVVLWAAFPFFRRGWESVLNRSPNMWTLISLGVGAAYLYSVVATLFPDIFPHQFR
GHGGAVPVYFEAAAVIVALVFLGQVLELRAREKTGSAIRALLDLAPKTARRMAEDGSETDVPLDSVKAGD
RLRIRPGDAVPVDGTVLEGRSSIDESMITGEPLPVEKAEGDALTGGTLNRQGSLIMRAERIGAETTLARI
VELVAKAQRSRAPIQGLADRVSFYFVPAVVLVAIAAFIAWAIFGPEPSLIFAIVSAVSVLIIACPCALGL
ATPMSIMTATGRGAHAGVLIKEAAALERFASVDTLIVDKTGTLTEGRPKLTDVVAANGFSEDELLGLAAS
LEKGSEHPLAEAIVEGAAARGATVTDAGDFEAVTGKGVSGTVSGKAVALGNAAMMGDLGVDVSAVSASAE
ALQGDGKTAMFVAVGGTLAGIVAVADPIKATTAEAIRALHDSGLRIIMATGDNERTANAIAKSLGIDEVR
AGLLPEQKAALVEELRGRGAGVAMAGDGVNDAPALASADVGIAMGTGADVAVESAGITLVKGDLNGIVRA
RTLAQATIGNIRQNLFFAFLYNVLGVPVAAGVLYPLTGMLLSPMLAAAAMSLSSVSVIANALRLRTLKL
>WP_015341555.1 MULTISPECIES: heavy metal translocating P-type ATPase [Rhizobium]
MAPHDEHDHSHHGHDHHNTHTQDEVIRDPVCGMTVDPDAGKPSLEYHGRTFHFCSNGCRAKFEAAPENYF
TAKDPVCGMTVDRATARHFTKHEGEKFYFCSAGCKAKFEADPSAYLDGSKPTPKPMPKGTLYTCPMHPEV
ISDHPGDCPKCGMALEPMGVPAADEGPNPELVDFTRRLWISAALSLPLLAISMGPMIGLPIRDRIGEPIA
TWVELVLATPVVLWAALPFFRRAWNSLVNRSPNMWTLIGLGVGTAYLYSVIATLAPGLFPMSFRGHDESV
PVYFEAASVIVALVFVGQVLELKARERTGSAIRALLDLAPKTARRIGANGSETDVPVDEIQAGDRLRVRP
GERVPVDGSVIEGQSTIDESMITGEPLPVEKAKGDALTGGTINKNGALIMQAEKVGAETTLSRIVELVAK
AQRSRAPIQTMVDRVSAVFVPAVVAAAVIAFAVWAFVGPEPRLAHALLAAVAVLIIACPCALGLATPMSI
MIATGRGAQEGVLVRDAEALERFAKVDTLIVDKTGTLTEGKPNLTDIVTAAGSDEARLLSLAASLERGSE
HPLAEAIVAGAEERGARFVEISGFSAVTGKGVEGRAGETAIALGNAAMMSDLAVSTDVLKAETERLRSEG
KTVMFVAIDQKLAGLVAVADRIKPTTAAAIKALHESGLTIVMATGDNGKTAAAVARELGIDEVRADMLPE
GKKALIDELRAKGRIVAMAGDGVNDAPALASADVGIAMGTGADVAMESAGITLVKGDLNGIVRARHLSEA
TIRNIKQNLAFAFGYNALGVPLAAGVLYPIFGLLLSPMIAAAAMSLSSVSVIGNALRLRLAK
>WP_192817378.1 copper-translocating P-type ATPase [Sinorhizobium fredii]
MNKHKTRPEGHEHQNQHHHAAEKVTAARVQSSPKKDHEGVIYTCPMHPHVRQIGPGNCPICGMALEPEVA
TANTGPSPELIDMSRRFWTGLALTIPVLILEMGSHILDLHLLLRPQASNWLQLVFATPVVVWAGAPFFER
AWRSILTRHLNMFTLIAMGTGVAWVYSVAATVSPGLFPATFRSEGGWVAIYFEAAAVITVLVLLGQVLEL
QAREQTGGAIRALLDLAPKTARRIRSDGNDEDVPLEAVAVGDRLRVRPGEKIPVDGSLVEGRSSVDESMI
TGESMPVTKEVGAKLIGGTMNKTGGFVMKAGKVGRDTMLSQIVRMVAEAQRSRAPIQRLADEVSGWFVPV
VILIAVLAFATWMMVGPEPRFAHGLVAAVAVLIIACPCALGLATPMSIMVGVGKGASLGVLIKNAEALER
FEKVDTLVVDKTGTLTEGKPKVTSIATVNGVAEEELLRLAATLERSSEHPLATAIVEAAGERGVALCSAS
DFDSPVGKGVTGIVEGRKLLIGSHRIMSEEQVDVSALSQEAEELRGEGATVIFAAIDGRAGGLFAISDPI
KATTAAAVEALLRDGVRVVMLTGDNRTTAEAVARKLGIQKVEAEVLPDHKSEIVARLRREGRIVAMAGDG
VNDAPALAAADVGIAMGTGTDVAIESAGVTLLKGDLQGIVRARHLSHATMRNIRQNLFFAFIYNAAGVPV
AAGVLYPAFGLLLSPIIAALAMALSSVSVIGNALRLRSAQI
>WP_040959567.1 heavy metal translocating P-type ATPase [Sinorhizobium fredii]
MASPSAARHLEETHSVSLSVEGMNCASCVARVEKAIRAVPGVVSASVNLATERADVRFDTTAKPAEIIKA
IANVGYGAVEDTIELGIEEMNCASCVGRVEKALKAVPGVIEANVNLASEKASIRLVKGLASADMLLDAVR
SAGYEAHQLGDARDIDREEEKREQELGRLQRDFLVAAFLTLPVFVLEMGSHFVPAIHDFVMTRIGMAESR
YLQFALATIVLFGPGLRFFAKGVPALLRTAPDMNSLVAIGTGAAWGYSVVATFASGLLPAGTANVYYEAA
AVIVALILLGRLLEARAKGRTSGAIKHLMGLQPKTARVRRGGETLEIPIAEVRAGDMVLVRPGEKVAVDG
TVVEGGSYVDESMLSGEPVPIEKTKGSEVVGGTINKTGAFTFRATKVGAATVLAQIIKMVEQAQGAKLPI
QALVDRVTAWFVPAVMGVAAVTFVAWFVFGPDPALTFALVNSVAVLIIACPCAMGLATPTSIMVGTGRAA
ELGVLFRKGEALQTLRNAEIVAVDKTGTLTKGRPELTDLYTAPGFDRNSVLALVAAAEARSEHPIAEAIV
SAAGAAGLEIAYADKFEAIPGFGARAEVAGRSIHVGADRLMARLGLDVSEFGSEAARLGDEGKSPLYAAI
DDKLAAIIAVADPLKETTPQAVRALQDLGLKIAIITGDNRRTAEAIARKLGIDEVLAEVLPDGKVAAVRR
LQADGRNVAFVGDGINDAPALATADVGIAIGTGTDVAIESADVVLMSGDLVGVPNAIALSRATIRNIREN
LFWAFAYNVVLIPVAAGALYPGYGVLLSPVFAAAAMALSSVFVVGNALRLKRFRGLERQA
>WP_011651514.1 copper-translocating P-type ATPase [Rhizobium leguminosarum]
MTDHNVHEGHAHGGHRHHEEGRLVTPAATRPPEAPEGVIYTCPMHPQIRQVGPGTCPICGMTLEPEVTTK
ETGPSAELVDMTRRFRIGLALSLPVLALEMGGHLTNLHMLLGAQLANWIQLVLATPVVLWAGWPFFERAW
ASLLNRSLNMFTLIAMGTGVAWIYSVVATAAPDIFPATFRAANGSVAIYFEAAAVITVLVLLGQVLELRA
REQTGGAIRALLDLAPKTARRIKEDDSDEDVGLDVVAVGDRLRVRPGEKVPVDGELLEGRSSVDESMITG
ESMPVTKEVGARLIGGTMNQSGGFVMKAGKVGRDTMLSQIVRMVADAQRSRAPIQRLADQVSGWFVPVVI
LIAIVAFVAWGIWGPDPRFAHGLVAAVAVLIIACPCALGLATPMSIMVGVGRGARMGVLIKNAEALERFE
KIDTLVVDKTGTLTEGKPKVTALKAVGGFDEADLLRLAATLERASEHPLAAAIVAAAQERGLALGEAREF
DSPVGKGVTGTVDGRKLVIGSHRIMAEAGVDLAALMAEAEALRGEGATVIYVAVDGKVGGLVAIADPIKA
TTAAALRSLKEENIRVVMLTGDNKTTAQAVARRLGIDEVEAEILPEDKGKVVARLRSEGRVVAMAGDGVN
DAPALAAADVGIAMGTGTDVAIESAGVTLLKGDLQGIARARKLSHATMSNIRQNLFFAFIYNAAGIPVAA
GVLYPAFGLLLSPIIAAAAMALSSVSVIGNSLRLRRSPLD
>WP_011654772.1 heavy metal translocating P-type ATPase [Rhizobium leguminosarum]
MDIKHEHDHHHSHADGDDHCHCGHEQEKAASAMIRDPVCGMTVDPQAGKPSLEHEGRTHHFCSDGCRTKF
VATPQDYLTAKDPVCGMIVDRSTAKYFLKHEGEKFYFCSATCQAKFEADPAAYRDGKRPPAKPAPKGTLY
TCPMHPEVVSDRPGDCPKCGMALEPMGIPPADEGPNPELVDFVRRLWISATLATPLLALSMGPMFGLPLR
EAIGEPQATYIELLLATPVVLWAALPFFRRAWASVVNRSPNMWTLIGLGVGTAYVYSVVATLAPGIFPMS
FHGHGAAVPVYFEAAAVIVALVFVGQVLELKARERTGSAIRALLDLAPKTARRIDAEGSESDVPVDDIQT
GDRLRVRPGERVPVDGSVLEGQSTVDESMISGEPLPLEKSKGDPLTGGTINKNGTFVMTAEKVGADTVLS
RIVDMVAKAQRSRAPIQGAVDRVSAVFVPAVVAAAVLAFLVWAAIGPEPRMANGLLAAVAVLIIACPCAL
GLATPMSIMIATGRGAQEGVLIKDAEALERFSKVDTLIVDKTGTLTEGKPKLTDIVTFGGVEESRLLSLA
ASLERGSEHPLAEAIVSGAEERGVPFVEVTGFEAKTGKGVQGRAGGTTVALGNAAMLADLGIDPAVLAEK
TEALRGDGKTVMFVVFDGALAGLVAVADRIKPTTTAAIKALHDSGLKIIMATGDNERTARAVAKSLGIDE
VRADVLPEGKKALIDELRAKGAIIAMAGDGVNDAPALAAADVGIAMGTGADVAMESAGITLVKGDLNGIV
RARRLAEATMRNIRQNLGFAFGYNALGVPVAAGMLYPIFGLLLSPMIAAAAMSLSSVSVISNALRLRFAK
L
>WP_011655075.1 heavy metal translocating P-type ATPase [Rhizobium leguminosarum]
MTAISKIEKSTASPIPTEFGIEGMSCASCVGRVERAIKAVPGVDTASVNLATERATVTFKDTVDAAAVLQ
AIEGAGYEARIETLEMLVVGMTCASCVSRVERALKVVPGVVEASVNLATEKATIRFAAGAVSQRTLEDAV
RAAGYEPKSESRLETAAAADRRDVEMRSLALRFGVSAVLTLPLFLIEMGSHVIPGVHGFVMDVVGMRQSL
YMQFALATIVLFGPGLAFFWKGVPNLLRLAPDMNSLVVLGTSAAWAYSVVATFLPAALPSGTVNVYYEAA
AVIVTLILLGRYLEARAKGKTSQAITRLLGLKAKTAFVERSGTFVEIEIDEVVTGDVIRIRPGEKVPVDG
TVVSGASYVDEAMITGEPVPVSKSAGSEVVGGTINKTGSFTFRATKVGADTVLAQIVRMVEAAQGSKLPI
QAVVDRVTGWFVPAVILVALLTFGAWMILGPSPALTFALVNAVAVLIIACPCAMGLATPTSIMVGTGRAA
ELGILFRKGEALQSLREAKVVALDKTGTLTKGKPELTDFQVSDRFVREDVLAWVASIEALSEHPIAEAIV
KTAEAEGLALAAVEDFEASPGYGVKGTVAGRSLLVGADRALVREGVSVEGFASIAEALSSKGRSPLYVAV
DGRLAAIVAVSDPIKETTPEAIRSLHALGLEVAMITGDNRRTAEAIAAQLGIDQVIAEVRPEGKVEAVKR
LRERGKVAFVGDGINDAPALTEADVGLAVGTGTDVAIESADVVLMSGDLTAVVRAVGLSRATIRNIKQNL
FWAFVYNASLVPVAAGLLYPVNGTLLSPVFAAGAMAMSSVFVLGNALRLRRIEA
>WP_011427866.1 heavy metal translocating P-type ATPase [Rhizobium etli]
MNTKHDHHHGHAHGDDDHSHCSHDRGKVADTVIRDPVCGMTVNPQAGKPTLTHADRLYHFCSESCRTKFA
AAPQDYLTAKDPVCGMTVDRSTAKHFLKVEGEKFYFCSAGCKTKFEADPTAYRDGNRPVAKPAPKGTLYT
CPMHPEVISDRPGDCPKCGMALEPMGIPPADEGPNPELVDFTKRLWVSAILALPLLALGMGPMLGLPLRE
AIGEPQASYIELLLATPVVLWAALPFFRRAWASLVNRSPNMWTLIGLGVGTAYVYSLVATLAPGIFPMSF
RGHGASVPVYFEAAAVIVALVFVGQVLELKARERTGSAIRALLDLSPKTARRIAADGSESDLPVEEIQTG
DRLRVRPGERIPVDGSVVEGQSTVDESMITGEPLPVEKSKGDGLTGGTINKNGSLVMSAEKVGADTVLSR
IVDMVATAQRSRAPIQGAVDRVSAFFVPAVVVTAILAFIVWAAIGPEPSLADALLAAVAVLIIACPCALG
LATPMSIMIATGRGAGEGVLIKDAEALERFSKVDTLIVDKTGTLTEGKPKLTDIVALGGTEESRLLSLAA
SLERGSEHPLAEAIISGAEERGVTFVEITGFEAKTGKGVKGLVDGTSIALGNAAMLADLGIDPAALSEKT
EALRGDGKTVMFVTLDGTLAGLVAVADRIKPTTAVAIKALHESGMKIIMATGDNERTARAVAKSLGIDEV
RADVLPEGKKALIEELRANGAVVAMAGDGVNDAPALASADVGIAMGTGADVAMESAGITLVKGDLNGIVR
ARRLAEATMRNIRQNLGFAFGYNALGVPVAAGVLYPIFGLLLSPMIAAAAMSLSSVSVIANALRLRFAKS
>WP_012753106.1 heavy metal translocating P-type ATPase [Methylorubrum extorquens]
METILESHTTPPAPVEAERPSRLTLPVEGMSCASCVGRVERSLRALPGVSDVAVNLATGRASLALPDGVP
PSRAVEAIREAGYDVPESVTAVSVEGMSCASCVGRVERALMALPGAVSASVNLATGRAELHHAAGTVSLS
DVEAAVRQAGYEPRALGAAADASHADRQEREASALRRDLIVAAVLSAPVVVLDMGSHLLPGFHHAVTGLL
GAGGFAWMQAVLATLALAGPGRRFFRIGVPNLLRGHPDMNALVALGAGAAYLFSLVSTAAPWWLPAGSAH
LYFEASVLIVTLILLGRTLEARAKGRAGAAIARLIDLSPKTARRVEGATEREVPAADLTIGDRVRVRPGE
RVPADGLVASGASFVDESMITGEPVPVEKGRGARVVGGTLNTTGSFDFTVDRTGADTALARIVRMVEEAQ
GGKLPIQALVDRVTLWFVPAVIAIAVLTFLAWLVLGPSPALGHALVAGISVLIIACPCAMGLATPVSIMV
GTGRAAERGVLFRQGAALQALRDARVIALDKTGTLTEGRPRLTDLVTAPGFSRESVLALAGAVEARSEHP
VARAIAAAARDAGALPDAEAFEAVPGHGVSARVEGRAVALGNRRYMERLGVTIAALDADAARLALEGKSP
IFAAVDGRLAALVAVADPVKPEARAALDALRARGLTVAMLTGDARATAEAVARSLGITEVEAEVLPEGKV
AALRRLREAHGPVAFVGDGINDAPALAEADIGIAIGTGTDIAVESADVVLMSGALTGLVEAVILSRATLA
NIRQNLFWAFAYNAALIPVAAGGLAVFGGPQLSPVLAAGAMALSSVFVVGNALRLKRAGGTA
>WP_158022369.1 MULTISPECIES: heavy metal translocating P-type ATPase [Methylorubrum]
MPKLSQSEETAARDCICAGGQRHDHAVPPATDAAQRMRDPVCGMIVDQHTAKHRAEHAGRPYYFCSNSCR
TKFEADPVRYIDPGQSGVKADPVPEGTIYTCPMHPEIRQVGPGACPICGMALEPAIVGADTGPSEELVDM
TRRFWIGLVLTLPVFGLEMGGHLTGLTERLGQQNSNWLQLILGTPVVLWAGWPFFVRGYRSVVSRNLNMF
TLIALGTGAAWIYSMVATLAPGLFPAALRGHQGAVPTYFEAAAVITVLVLLGQVLELCARESTGGAIRAL
LDLAPKTARRLRPDGSDEEVPLDGIQVGDRLRVRPGEKVPVDGSVVEGRSSVDESLVTGESMPVTKEVGA
AVVGGSLNQSGALVIEARKVGRDTMLARIVQMVAEAQRSRAPIQRLADQVAGWFVPVVIGVALLAFAAWM
VFGPEPRFTFALLAAVAVLIIACPCALGLATPMSIMVGVGRGAGAGVLIKNAEALERMEQVTTLVVDKTG
TLTEGKPAVTRVVPAAGFSEEEVLRLSASVERASEHPLALAIVAAAEKKGMTLAAVTDFDSPTGKGALGR
VGGRRVALGNAAFLCEQGVEVSAHASDADELRRDGATAIFAGIDGQVAGIIAIADPVKATTAEALAALRQ
EGIRVVMLTGDNRTTAEAVARRLGIEEVEAEVLPDQKAAVVERHKAAGQVVAMAGDGVNDAPALAAADVG
IAMGTGTDVAIESAGITLLKGDLLGIVRARRLSKAVMGNIRQNLFFAFIYNTAGVPVAAGVLYPFLGILL
SPVIAAAAMALSSVSVIGNALRLRGVGLDPSRN
>WP_238231531.1 MULTISPECIES: heavy metal translocating P-type ATPase [Methylobacteriaceae]
MMVDPHATKHRAEHDGHPYYFCSNGCRTKFEADPVRYVDPGRAAKKADPVPEGTIYTCPMHPEIRQLGPG
ACPICGMALEPVLVGADKGPSEELVDMTRRFWIGLTLTLPVFALEMGGHLTGLLDLLGQQNSNWVQFVLA
TPVVLWGGWPFFVRAWASVRSRNLNMFTLIAMGTGVAWAYSVVATVAPGLFPQALRGHGGAVPAYFEAAA
VITVLVLLGQVLELRARESTGGALRALLDLAPKTARRIRPDGTDEEVQLDAIGVGDRLRVRPGEKVPVDG
AVVEGRSSVDESLVTGESMPVTKEVGTSVIGGSLNQSGALVIEATKVGRDTMLARIVQMVAEAQRSRAPI
QRLADQVAGWFVPAVIGVAALAFIAWMAFGPEPRFTFALLAAVAVLIIACPCALGLATPMSIMVGVGRGA
GAGVLVKNAEALERMEKVTTLVVDKTGTLTEGKPAVTRVAAATGFDEASVLRLSASVERASEHPLALAIV
KAAEERGIGLAPVADFDSPTGKGALGTVEGRRVALGNAAFLREQGVEVSTYAAEADDLRRDGATAIFAAV
DGRVAGVIAIADPVKVTTPEALAALRAEGIRVVMLTGDNRTTAEAVARRLGIEEVEAEVLPDQKAAVVER
HKAAGQVVAMAGDGVNDAPALAAADVGIAMGTGTDVAIESAGLTLLKGDLLGIVRARRLSKAVMGNIRQN
LFFAFVYNAAGVPMAAGVLYPFLGILLSPVIAAAAMALSSVSVIGNALRLRATRLG
>ACS43114.1 putative cation transporting P-type ATPase (plasmid) [Methylorubrum extorquens AM1]
MSDAPQGHHPDPGGHGHAARGPAHGHDHGHHAGVAANGAGAYRVRDPVCGMMVDPHATKHRAEHDGHPYY
FCSNGCRTKFEADPVRYVDPGSAAAKADPVPEGTIYTCPMHPEVRQLGPGNCPYCGMSLEPAMVGADAGP
SEELVDMTRRFWVGLVLTLPVFVLEMGGHLFGLTERLGQQTSNWIQFALATPVVLWAGWPFFVRGYRSVV
SRNLNMFTLIALGTGVAWLYSVVATLAPGLFPEALRGHGGAVPAYFEAAAVITVLVLLGQVLELRAREST
GGALRALLDLAPKTARRIRPDGTDEEVQLDAIGVGDRLRVRPGEKVPVDGAVVEGRSSVDESLVTGESMP
VTKEVGASVIGGSLNQSGALVVEATKVGRDTMLARIVQMVAEAQRSRAPIQRLADQVAGWFVPAVIGVAV
LAFVAWIAFGPEPRFTFALLAAVAVLIIACPCALGLATPMSIMVGVGRGAQAGVLVKNAEALERMEKVTT
LVVDKTGTLTEGKPAVTRIVRAAGFNEATVLRLAASVERASEHPLAVAIVKAAEERGITLAPMADFDSPT
GKGALGTVEGRRVALGNAAFLREQGVDVSAYATEADDLRRDGATAIFAGIDGRVAGVIAIADPVKATTAA
ALTALRDEGIRVVMLTGDNRTTAEAVARRLGIEQVEAEVLPDQKAAVVERHKAAGQVVAMAGDGVNDAPA
LAAADVGIAMGTGTDVAIESAGLTLLKGDLLGIVRARRLSRAVMGNIRQNLFFAFIYNAAGVPVAAGILY
PFLGILLSPVIAAAAMALSSVSVIGNALRLRAARLG
>ACS43019.1 putative cation transporting P-type ATPase (plasmid) [Methylorubrum extorquens AM1]
MTANDHTPSQHSHGPATPTGQDHAVHGHKGHSCCDGHGPAAADDAGAVKDPVCGMTVDPHTAKHRAQHNG
HPYYFCSNGCRTKFEADPTRYLDPASDAAKAEPVPQGTIYTCPMHPEVRQVGPGVCPICGMALEPAMIGA
DTGPSDELVDMTRRFWIGLVLTVPVFVLEMGGHLTGLTERLGQQNSNWLQLVLATPVVLWAGWPFFERAW
ASVRSRNLNMFTLIALGTGAAWIYSIIATLAPAAFPAALRGHDGAVPAYFEAAAVITVLVLLGQVLELRA
RESTSGALRALLDLAPKTARRLHDDGTDEEIQLDTVQVGDRLRVRPGEKVPVDGTVIEGRSSVDEALVTG
EAMPVSKAAGAAVIGGSLNQSGALVIEAQKIGRDTMLARIVQLVAEAQRSRAPIQRLADQVAGWFVPAVI
AVAVLAFIAWFAFGPEPRLTYALLAAVAVLIIACPCALGLATPMSIMVGVGRGAQAGVLIKNAEALERLE
KVTTLVVDKTGTLTEGKPAVTRVVPAEGVAEQEILRLAASVERASEHPLAVAIVAAAQQQGLALAPVSDF
DSPTGRGALGTVEGRQIRLGNGKFLAEAGISTAPLDQAAEALRQDGATAIFMSVDNQVAGALAIADPIKA
TTPDALKALRAEGIRVVMLTGDNQTTARAVAKRLGIDAVEAEVLPDRKSTIVKIYQQQGEVVAMAGDGVN
DAPALAAADVGIAMGTGTDVAIESAGVTLLKGDLMGIVRARHLSRATMSNIRQNLFFAFIYNAAGVPVAA
GVLFPFLGILLSPVIAAAAMALSSVSVIANALRLRAVRL
>PVZ04141.1 Cu+-exporting ATPase [Methylobacterium organophilum]
MSKSVALTLPVEGMSCASCVGRVERALAALPGARDVAVNLATHRASLVLDGATGPGDVATALADAGYPVP
ETQSLLAVEGMSCASCVGRVERALAAVPGVTGASVNLAAGRAAIRHPEGVVPMDALVAAVETAGYEARPV
EAGHPADPSARQAEEGRALRRDLIVAALLSAPVVVLDMGGHLLPALHGGPVTALIQAVLATLVLAGPGRR
FFLRGVPGLLRGHPDMNALVALGAGAAYLYSLVSTLAPDLLPAGAAHLYFEASVLIVTLILLGRTLEARA
KGRTGQAIARLMDLTPKTARVVRDGAENEVPLDALRVGDVVRVRPGERVAADGAVVSGTSHVDESMVTGE
PAPVRKGPGDPVVGGTLNGRGSLDLRVGAVGGATVVAQIAAMVERAQGGKLPIQALVDRVTGRFVPAVIG
IAAVTFLAWLILAPAPALGPALVNAVAVLIIACPCAMGLATPTAIMVGTGRAAARGVLFRDGAALQGLRD
VRVVALDKTGTLTEGRPRLTEIVPAAGVAEDAALALAAALETRSEHPLAGAVVAAARDRGLATPEPDSFE
AVAGFGISGRVAGRAVALGAPRYLDRLGVALDPDLAARAASLAGAGLSPIHLVLDGRHAAILAVADPVKP
GARAAVAALRARGLAVAMVTGDDPVTAAGVARSLGIDAVAAGVLPGGKVEAVQRFRAAHGPVAFVGDGIN
DAPALAEADVGLAIGTGTDIAVESADVVLMSGDLEALVEALTLSRAVMANIRQNLFWAFAYNAALIPVAA
GVLVPFGGPALSPVLAAGAMAFSSVFVLGNALRLRRAGGRPAAAATPALAARPA
>PVZ07231.1 Cu+-exporting ATPase [Methylobacterium organophilum]
MSDASQGHPHAAGGHARAGGHDHSAHAHGHGHDHRAHSHAAPDSSDGAFRVRDPVCGMTVDPHATKHRAE
HDGHPYYFCSNGCRTKFEADPVRYVDPASAAAKSDPVPAGSIYTCPMHPEVRQVGPGACPICGMALEPAM
VGADDGPSEELVDMTRRFWAGLVLTVPVFVLEMGGHLLGLTDRLGQQTSNWIQFALATPVVVWAGWPFFV
RAWHSVLSRNLNMFTLVALGTGTAYLYSVVATLAPGLFPEALRGRGGAVPAYFEAAAVITVLVLLGQVLE
LRARESTGGALRALLDLAPKTARRIRPDGEDEEVQLDAIEVGDRLRVRPGEKVPVDGTVVEGRGSVDESL
VTGESMPVAKEAGAPVIGGSLNQSGSLVVEATKVGRDTMLARIVQMVAEAQRSRAPIQRLADRVAGWFVP
AVIGVAVVAFAAWMAFGPEPRFTFALLAAVAVLIIACPCALGLATPMSIMVGVGRGAAAGVLVKNAEALE
RMERVTTLVMDKTGTLTEGKPAVTRIVAAAGFDEDTLLRLAASVERASEHPLALAIVAAAGKRGIATASV
TDFDSPTGKGALGTVEGRRVALGNAAFLREQGVDVSTHDAEADELRRDGATAIFAGVDGRVAGVIAIADP
VKATTAEALAALRTEGIRVVMLTGDNRTTAEAVARRLGIEEVEAEVLPDQKAAVVERHKAAGQVVAMAGD
GVNDAPALAAADVGIAMGTGTDVAIESAGLTLLKGDLVGIVRARRLSRAVMGNIRQNLFFAFVYNAAGVP
VAAGVLYPFLGILLSPIVAAAAMALSSVSVIGNALRLRATDLDPAPPR
>WP_012320523.1 heavy metal translocating P-type ATPase [Methylobacterium radiotolerans]
MSKSVALTLPVEGMSCASCVGRVERALAALPGARDVAVNLATHRASLVLDGATGPGDVATALANAGYPVP
ETQSLLAVEGMSCASCVGRVERALAAVPGVTGASVNLAAGRAAIRHPEGVVPMDALVAAVETAGYEARPV
EAGHPADPSARQAEEGRALRRDLIVAALLSAPVVVLDMGGHLLPALHGGPVTALIQAVLATLVLAGPGRR
FFLRGVPGLLRGHPDMNALVALGAGAAYLYSLVSTLAPDLLPAGAAHLYFEASVLIVTLILLGRTLEARA
KGRTGQAIARLMDLTPKTARVVRDGAENEVPLDALRVGDVVRVRPGERVAADGAVVSGTSHVDESMVTGE
PAPVRKGPGDPVVGGTLNGRGSLDLRVGAVGGATVVAQIAAMVERAQGGKLPIQALVDRVTGRFVPAVIG
IAAVTFLAWLILAPAPALGPALVNAVAVLIIACPCAMGLATPTAIMVGTGRAAARGVLFRDGAALQGLRD
VRVVALDKTGTLTEGRPRLTEIVPAAGVAEDAALALAAALETRSEHPLAGAVVAAARDRGLATPEPDSFE
AVAGFGISGRVAGRAVALGAPRYLDRLGVALDPDLAARAASLAGAGRSPIHLVLDGRHAAILAVADPVKP
GARAAVAALRARGLAVAMVTGDDPVTAAGVARSLGIDAVAAGVLPGGKVEAVQRFRAAHGPVAFVGDGIN
DAPALAEADVGLAIGTGTDIAVESADVVLMSGDLEALVEALTLSRAVMANIRQNLFWAFAYNAALIPVAA
GVLVPFGGPALSPVLAAGAMAFSSVFVLGNALRLRRAGGRPAAAATPALAARPA
>ACL55831.1 heavy metal translocating P-type ATPase [Methylobacterium nodulans ORS 2060]
MTNRAPLAESGTGHAQSAHSCCGGPDKPAASAPAAHSHAHHGHDHPAPDQHGGAASKAGGAIKDPVCGMS
VDPHTAKHRAQHNGHPYYFCSAGCRAKFEADPARYLDPASAAAKAEPVPEGTIYTCPMHPEVRQVGPGAC
PICGMALEPVLVGAETGPSEELVDMTRRFWTGLVLTLPVFALEMGGHLTGLVDRLGQQNSNWLQLVLATP
VVLWGGRPFFERAWASVKSRNLNMFTLIAMGTGVAWLYSAVATVAPGIFPAALRGHDGAVPAYFEAAAVI
TVLVLLGQVLELRARESTSGAIRALLDLAPKSARRIRPDGSEEEVQLDAVQVGDRLRVRPGEKVPADGTV
VEGRSSVDEALVTGEAMPVSKDVGAAVIGGTLNRSGALVIEARKVGRDTMLARIVQLVAEAQRSRAPIQR
LADRVSGWFVPVVIGIAVLAFVAWFAFGPEPRFTYGLLAAVAVLIIACPCALGLATPMSIMVGVGRGAQG
GVLIKNAEALERMEKVTTLVVDKTGTLTEGKPAVTRVVSAEGFSEPEILRLAASVERVSEHPLAVAIVAA
AEQQGLALASVGDFDSPTGKGVLGTVEGRRIRLGNAQFLAEEGIGTGPLDAPAEALRQDGATAIFMSVDG
RVVGVIAIADPIKATTPEALKALRADGIRIVMLTGDNRTTAQAVARRLGLDEVEAEVLPDQKSAVVKAHQ
AQGQVVAMAGDGVNDAPALAAADVGIAMGSGTDVAIESAGITLLKGDLTGIVRARRLSRATMSNIRQNLF
FAFIYNAAGVPVAAGVLYPVLGILLSPVIAAAAMALSSVSVIGNALRLRSLDI
>WP_012631078.1 heavy metal translocating P-type ATPase [Methylobacterium nodulans]
MNAPVRPADLSSASISLPIEGMTCASCVGRVERALKAIPGVETVSANLATERASITTNAPVDRSKLVGAV
ENAGYSVPAAFSAPASSIELSVEGMTCASCIGRVERALKAVPGVTQASVNLATERATIEGSADSGALIAA
IEQAGYGATVIGKAVNAGGQDDTAEQAEKKETERRELKRDFTIAAVLTAPVFVLEMGSHLIPGVHGAIDA
TIGMQWSWYIQFALTTLVLFVPGIRFYEKGLPALWRLGPDMNSLVAVGTLAAYGYSLVATFAPAFLPPGT
INVYFEAAAVIVTLILLGRLLEARAKGRTSEAIKRLVGLQAKTARVRRDGKTVDLPIASVAAGDIIEVRP
GERIPVDGEVTEGESYVDESMITGEPIPVSKALGSEVVGGTVNQKGAFAFRATAVGGNTVLSQIIRMVEE
AQGSKLPIQAMVDKVTMWFVPAVMAVAALTFAAWLYFGPSPALTFALVNAVAVLIIACPCAMGLATPTSV
MVGTGRGAELGVLFRKGEALQLLKDSKVVAVDKTGTLTEGKPALTDLELAIGFDRKAVLGLVAAVEAKSE
HPIARAIVEAAHNEGLELPMVSGFESVTGFGVKATVDGKPIEIGADRYMAELGHDVAGFATVAERLANEG
KSPLYAAIGGKLAAIIAVADPIKETTPPAIRALHDLGLKVAMITGDNARTAKAIAARLGIDEVVAEVLPD
GKVEAVRRLKSQYGKVAFVGDGINDAPALAEADVGLAIGTGTDIAIEAAEVVLMSGSLQGVPNAIALSKA
TIGNIRQNLFWAFAYNTALIPVAAGVLFPAFGILLSPVFAAGAMALSSVFVLGNALRLRRFKVAH
>WP_012631108.1 heavy metal translocating P-type ATPase [Methylobacterium nodulans]
MSNHQHAHHREGHGSHHHKKSPPAGTAKDPVCGMDVDPATTPHHTEYGGQTHHFCSVRCKGQFDADPAAY
AAGKAMPRKAAPVAEGVIYTCPMHPQIRQPQPGNCPICGMALELETPTLETGPSAELLDMRRRFWVGLVL
TLPVFLLEMGGHLIDLHMWLSPQISNWVQLVLATPVVLWAGWPFFERGWQSLVTRHLNMFTLIAMGTGVA
WVYSVVATVMPGIFPETLRTMGGSVAVYFEAASVITVLVLLGQVLELRAREQTGGAIRALLDLAPKTARR
VKADGTDEDIELDAVVVGDRLRVRPGEKVPVDGTLLEGRSSVDESMITGESMPVTKAPGAKLIGGTMNQT
GGFVMEAAKVGRDTMLSQIVRMVADAQRSRAPIQRLADDVSGWFVPAVIVIAIIAFFAWFLVGPEPRLAH
ALVAAVAVLIIACPCALGLATPMSIMVGVGRGAGLGVLIKNAEALERFEKVDTLVVDKTGTLTEGRPKVT
AIVPAEGISETELLRQAATLERSSEHPLALAVVNAALERNLALGDAQDFDSPVGKGVTGMVEGRKLILGS
HTIMGEEGVDISAMSAEAEELRDEGATVIFMATDGVLSGLFTIADPVKATTPQAVRELTARGIRVVMLTG
DNRTTAQAVARRLGISEVEAEVLPEDKSAIVARLRKEGRVVAMAGDGVNDAPALAAADVGIAIGTGTDVA
IESAGVTLLKGDLQGIERALQLSRATMKNIRQNLFFAFIYNAAGVPVAAGILYPSFGILLSPIIAAAAMA
LSSVSVIGNSLRLRSVRL
>WP_101475842.1 heavy metal translocating P-type ATPase [Methylorubrum extorquens]
METILESHTTPPAPVEAERPSRLTLPVEGMSCASCVGRVERSLRALPGVTNAAVNLATGRASLTLPDGLP
PSRAVEAIREAGYDVPESVTAVSVEGMSCASCVGRVERALMALPGAVSASVNLATGRAELHHAAGTVSLS
DVEAAVRQAGYEARALGAAADASHADRQEREAAALRRDLIVAAVLSAPVVVLDMGSHLLPGFHHAVTGVL
GAGGFAWIQAVLATLVLAGPGRRFFRIGVPNLLRGHPDMNALVALGAGAAYLFSLVSTAAPWWLPDGSAH
LYFEASVLIVTLILLGRTLEARAKGRAGAAIARLIDLSPKTARRVEGATEREVPAADLRIGDRVRVRPGE
RVPADGLVASGASFVDESMITGEPVPVEKGMGARVVGGTLNTTGSFDFTVDRTGADTALARIVRMVEEAQ
GGKLPIQALVDRVTLWFVPAVIAIAVLTFLAWLVLGPSPALGHALVAEISVLIIACPCAMGLATPVSIMV
GTGRAAERGVLFRQGAALQALRDARVIALDKTGTLTEGRPRLTDLVTAPGFSRENVLALAGAVEARSEHP
VARAIAAAARDAGALPDAEAFEAVLGHGVSARVEGRAVALGNRRFMERLGVTTAALESEASRLAQKGKSP
IFAAVDGRLAALVAVADPVKPEARAALDALRARGLTVAMLTGDARATAEAVARSLGITEVEAEVLPEGKV
AALRRLREAHGAVAFVGDGINDAPALAEADIGIAIGTGTDIAVESADVVLMSGALTGLVEAVILSRATLA
NIRQNLFWAFAYNAALIPVAAGGLAVFGGPQLSPVLAAGAMALSSVFVVGNALRLKRAGGTA
