# Supplementary material for: Five copper homeostasis gene clusters encode the Cu-efflux resistome of the highly copper-tolerant Methylorubrum extorquens AM1
Source: PeerJ. 2023 Feb 20;11:e14925. doi: 10.7717/peerj.14925 (PMC9948745; doi:10.7717/peerj.14925)
Supplement: Supplemental Information 10 [file peerj-11-14925-s010.txt]

>Rfr1Ch
MALHDEHDHSHHGHGHHHHGDDQPQETVTRDPVCGMTVDPAGKPSLDYQGRTFHFCSNGCRAKFEAAPET
YITAKDPTCGMTVDRATARHFAKHEGEKFYFCSAGCKAKFEADPTAYLNGNRPAPKPVPKGTLYTCPMHP
EVVSDHPGDCPKCGMALEPMGVPAADEGHNPELVDFTHRLWVSAALSLPLLVISMGPMVGLPVRDWFGEP
IATWLELVLATPVVLWAALPFFRRAWNSLVNRSPNMWTLIGLGVGTAYLYSVIATLAPDLFPMGFRGHGE
SVPVYFEAASVIVALVFVGQVLELKARERTGSAIRALLDLAPKTARRIGADGSEVDVPVDEIQAGDRLRV
RPGERVPVDGSVIEGQSTIDESMITGEPLPVEKGKGDSLTGGTINKNGALVMQAEKVGAETTLSRIVELV
AKAQRSRAPIQTMVDRVSAIFVPAVVAAAIVAFAVWAFVGPEPRLAHALLAAVAVLIIACPCALGLATPM
SIMIATGRGAQEGVLVRDAEALERFAKVDTLIVDKTGTLTEGKPNLTDIAAVNGIEQARLLSLAASLERG
SEHPLAEAIVAGAEERGAGFVEISGFSAVTGKGVKGSAGDTPIALGNAAMMAELGVSTEALNTETERLRG
EGKTVMFVAIDNKLAGLVAVADRIKPTTAAAIKALHDSGLKIVMATGDNGKTAAAVAKQLGIDEVCADML
PESKKALIDELQAKGRIVAMAGDGVNDAPALATADVGIAMGTGADVAMESAGITLVKGDLNGIVRARRLS
EATIRNIKQNLAFAFGYNALGVPLAAGVLYPVFSLLLSPMIAAAAMSLSSVSVIANALRLRLAK
>Rfr2Ch
MNAPIRAMDTSATISLPIEGMTCASCVGRVEKALKTVPGVETVSVNLATERASITTNTTVDRATLVATVE
NVGYSVPARLAAATGPIELSVEGMTCASCVGRVERALKAVPGVTQAVVNLATERATVKGSIDVATLITAI
EEVGYEANVITAAAGGTESEDAERAEKKEAERRELTRDFIVAAVLTAPVFLMEMGAHLIPGVHGLIEASI
GMQWSWYIQFALTTLVLFVPGIRFYDKGLPALWRLAPDMNSLVAVGSLAAYGYSLIATFAPGFLPPGTIN
VYYEAAAVIVTLILLGRLLEARAKGRTSEAIKRLAGLQAKTARVRRDGKTVDLPIGLVVAGDIVEVRPGE
RVPVDGELVEGESYVDESMITGEPVPVSKTVGSGLVGGTVNQNGAFAFRATAVGGNTVLAQIIRMVEEAQ
GSKLPIQAMVDKVTMWFVPAVFAVAALTFAAWLYFGPSPALTFALVNAVAVLIIACPCAMGLATPTSIMV
GTGRGAELGVLFSKGEALQLLKDARVVALDKTGTLTEGKPTLTDLELAAGFDRTDVLGLVAAVEAKSEHP
VARAIAAAAALEGVALPMVSDFESVTGFGVKAKAGGKRVEIGADRYMAELGYDVGGFRAVAERLGNEGKS
PLYAAIDGTLAAIIAVADPIKETTPAAIKAMHDLGLKVAMITGDNARTAKAIAMRLGIDEIVAEVLPDGK
VDAVRRLKGQYGKIAFVGDGINDAPALAEADVGLAIGTGTDIAIEAADVVLMSGSLRGVPNAIALSKATI
GNIRQNLFWAFAYNTALVPVAAGALYPTFDILLSPVFAAGAMALSSVFVLGNALRLRRFKLAD
>SfrNGR1Mpb
MDEHKHQPDGHEHHHHHHSATGNIAAESAQAARTKEREDVIYTCPMHPQVRQIGPGNCPICGMALEPEFV
TAETGPSPELVDMQRRFWIGLALTIPVLILEMGGHFIDLHMLLSPQTSNWLQLVFATPVVLWAGAPFFER
AWRSLVTRHLNMFTLIAMGTGAAWVYSVFATLVPGLFPAALRSADASVPVYFEAAAVITVLVLLGQVLEL
RAREQTGGAIRALLDLAPKTARRVRGDGTDEDVPLEAVAVGDRLRVRPGEKVPVDGKLVEGRSSVDESMI
TGEPMPLTKEVGANLIGGTMNKTGGFVMEAGKVGRDTMLSQIVRMVAEAQRSRAPIQRLADDVSGWFVPA
VILIALIAFATWMSLGPEPRFAHALVSAVAVLIIACPCALGLATPMSIMVGVGQGARQGVLIKNAEALER
FEKVDTLVVDKTGTLTEGRPKVTSIVAVDGLAEDELLRLAATLERSSEHPLATAIVEAASERGVALGAAK
DFDSPVGKGVTGTVDGRRLVIGSHRIMTEEGVDLSPLADKAETLRGEGATVIFAAVDGRVGGIFAISDPI
KKTTPAAVETLVKDGIRVVMLTGDNKTTANAVARKLGITEVEAEVLPEHKSEIVARLRGEGRIVAMAGDG
VNDAPALAAADVGIAMGTGTDVAIESAGVTLLKGDLQGIVRARQLSHATMRNIRQNLFFAFIYNAAGVPV
AAGVLYPAFGLLLSPIIAAAAMALSSVSVIGNSLRLRTSQP
>SfrNGR2Mpb
MQSIFRRSNMSPATATDPALLGIYVEGMSCASCVNRIEKAIRTVPGVKSAAVNLATERADVAFTGPADLG
AILKAVQNAGYSTRTDSIELAVEGATCASCVNRIEAALKRVPGVLDAAMNLATERAFLRVVSGAASVHDL
MTAVERAGYTARAVAAENPEDVQAEAREREARSLARALSVSAVLTLPVFVLEMGSHFVPAIHDFVMTSIG
MQESWYLQFLLATIVLFGPGLRFFRKGVPALLRGAPDMNSLVALGTAAAWSYSVVATFASSILPNGTANI
YYEAAAVIVTLILLGRYLENRAKGRTSEAIKRLVGLQAKAARVVRDGETVEVPLDQVQMGDLILVRPGDK
VPVDGEVVDGSSYVDESMITGEPVPVAKGLGASVVGGTINKTGAFTFRATKVGADTVLAQIIRMVEQAQG
AKLPIQALVDKVTAWFVPAVMLAAAATFVVWLFFGPTPALSFALVNAVAVLIIACPCAMGLATPTSIMVG
MGRAAEMGILFRKGEALQTLKSADVIAVDKTGTLTKGRPELTDLIPAGGFDREEVLAAVAAVETRSEHPI
GEAIIAAANRAGLTLPEVEGFDAIPGFGAKAQVGGRTVQVGADRLMTKLGLDVSAFAGEVNRLGDEGKSP
LFAAIDGKIAAVIAVSDPIKQTTIEAVNTLHKLGLRVAMITGDNRKTAEAIARRLKIDEVVAEVLPDGKV
QALENLRAGDRKVAFVGDGINDAPALAAADVGIAIGTGTDVAIESANVVLMSGDLRGVPNAIALSKATIR
NIKENLFWAFAYNTVLVPVAAGALFPAYGLLLSPMIAAGAMALSSVFVLGNALRLKRFRAPMKFDAVQTD
LNGRLAAAQ
>SfrNGR3Mpb
MASSSAARHAEDTHSVRLSVEGMNCASCVARVEKAIRAVPGVVSASVNLAAERADVRFDTSAKPAEIVDA
IANVGYAAVEDTIELGIEAMNCASCVGRVEKALKAVPGVVEANVNLASEKASIRLVKGLASADMLVEAVR
SAGYEARELGEERDIDREAERRDRELRLLRRDLLIAALLTLPVFVLEMGSHFVPAIHDFVMTRIGMAESR
YLQFALATIVLFGPGLRFFTKGVPALLRAAPDMNSLVAIGTAAAWGYSVVATFASGFLPAATANVYYEAA
AVIVTLILLGRLLEARAKGRTSEAIKHLMGLQPKTARVRRGGETLEIPIAEVRVGDMVLVRPGEKVAVDG
TVAEGNSYVDESMLSGEPVPVEKTKGSEVVSGTINKTGAFTFRATKVGAATVLAQIIRMVEQAQGAKLPI
QALVDHVTAWFVPAVMAVAVVTFLTWLVFGPDPALTFALVNGVAVLIIACPCAMGLATPTSIMVGTGRAA
EMGVLFRKGEALQTLRSAEIVAVDKTGTLTKGRPELTDLTTAPGFDRNSVLALVAAAETRSEHPIAEAIV
SAAKTMGLAISDPDTFEAIPGFGTRAEVAGKTVHVGADRLMARLGLDVSEFASEATRLGDEGKSPLYAAI
DDRLAAIIAVADPLKETAPQAIRALHDLGLKVAIVTGDNRRTAEAIARQLGVDEVLAEVLPEGKVAAVRR
LQADGRHVAFVGDGINDAPALAAADVGIAIGTGTDIAIESADVVLMSGDLVGVPNAIALSRATIRNIREN
LFWAFAYNVVLIPVAAGALYPGYGMLLSPVFAAGAMALSSVFVVGNALRLKRFRGLERQA
>Sme1Mpa
MEGVIYTCPMHPQVRQIGPGNCPICGMALEPAVVTAETGPSAEFVDMRRRFWIGLVLTSPVLALEMGGHL
TNLHMLLGAQTSNWLQLVFATPVVLWAGAPFFERAWRSLVTRRLNMFTLIAMGTGVAWVYSVIATVAPGL
FPATFRSADGAVPIYFEAAAVITVLVLLGQVLELRAREQTGGAIRALLDLAPKTARRIRNDGTDEDLPLE
AVAVGDRLRVRPGEKVPVDGTLVEGRSSVDESMITGESMPVTKEVGAKLIGGTMNKTGGFVMEAGKVGRD
TMLSRIVQMVAEAQRSRAPIQRLADEVSGWFVPAVILIAIVAFVAWMWLGPEPRFTHGLVAAVAVLIIAC
PCALGLATPMSIMVGVGQGARAGVLIKNAEALERFEKVNTLVVDKTGTLTEGKSKVTSVVAVNGIAEDEL
LQVAATLERASEHPLAAAIVEAANVSRLGLGTAENFDSPVGKGVTGTVKGHRLVIGSHQIMSEEKVDVAP
LTEKAEALRGEGATVIFVAIDGRVGGLFAISDPIKPTTPAAVAALMKDGVRVVMLTGDNRTTANAVARKL
GITEVEAEILPEHKSEIVRRLRNEGRVVAMAGDGVNDAPALAAADVGIAMGTGTDVAIESAGVTLLKGDL
QGIVRARQLSHATMRNIRQNLFFAFIYNAAGVPVAAGVLYPAFGLLLSPIIAAAAMALSSVSVIGNSLRL
RSTRI
>Sme2Mpa
MTAFTQIEKSAAVPAPTDFGIEGMTCASCVRRVEKAISAVPGVASATVNLATERASVQFTGAPDTGGVLL
AIEKAGYEPKVIIQEFGIEGMTCASCVSRVEKALRTVPGVADASVNLATEKGTVRFVSGVDVAAIEAAVR
DAGYDVRKAKASGATAEPEDRRELETRTLKRLVILSAVLTLPLFLVEMGSHFMPGVHEWIMENIGMRHNL
YIQFALATAVLFGPGLRFFRKGVPNLLRWTPDMNSLVVLGTTAAWGYSVVATFASGLLPSGTANVYYEAA
AVIVTLILLGRYLEARAKGRTSQAIKRLLGLQPKTAFVAHGDEFVEIQISDVVVGDVIRIRPGEKIPVDG
TVLDGNSYVDESMITGEPVPVQKAAGAEVVGGTINKNGSFTFRATKVGGDTLLAQIIKMVETAQGSKLPI
QALVDKVTAWFVPAVILVAVLTFAAWYVFGPSPALTFALVNAVAVLIIACPCAMGLATPTSIMVGTGRAA
ELGILFRKGEALQSLREADVIALDKTGTLTKGRPELTDIVPADGFEADEVLSFVASLEALSEHPIAEAIV
SAAKSRGIALVPATDFEATPGFGVRGAVSGLPVQVGADRAFSGVGIDVSPFVVEAERLGNSGKSPLYAAI
DGRLAAIIAVSDPIKDTTPQAIKALHDLGLKVAMITGDNRRTADAIARQLGIDEVVAEVLPDGKVDAVKR
LREGGRKVAFIGDGINDAPALTEADVGIAVGTGTDIAIESADVVLMSGDLIGVPKAIALSKATIRNIKQN
LFWAFAYNVSLVPVAAGVLYPLNGTLLSPILAAAAMAMSSVFVLGNALRLRSVNPA
>Sme3Mpb
MTALPKIEKAAPLPVSTNFGIEGMTCASCVRRVEKAITAVPGVASANVNLATERATVQFDGEPDTLAVLH
AIEKAGYAPRIATEELQIEGMTCASCVSRVEKALKAVPGVADAAVNLATEKATVSLISGTADLSALEAAV
RGAGYELRKTKPAEASAGDEDHRAAELGSLKSAVTISVLMTLPLFLMEMGSHFISGVHELIMGTIGMRNN
LYLQFALATLVLFGPGLRFFRKGVPNLLRWTPDMNSLVVLGTTAAWGYSVVATFVPRVLPSGTANVYYEA
AAVIVTLVLLGRYLESRAKGRTSQAIKRLVGLQPKTAFVLRGGEFVEAQISEVVAGDVIRIRPGEKIPVD
GTVIDGSSYVDEAMITGEPLPVQKTADSAVVGGTINKTGSITFKATKVGSDTLLAQIIKLVETAQGSKLP
IQALVDRVTGWFVPAVILAAVLTFAAWYTFGPSPALSFALVNAVAVLIIACPCAMGLATPTSIMVGTGRA
AELGILFRKGEALQRLRDADVVALDKTGTLTKGRPELTDLVAAEGFEADEVLFLVASLETLSEHPIAEAI
VSAAKSKGIATAAVNGFEATPGFGVSGSVSGRQVLVGADRALATNGIDVSGFSTEAELLGASGKSPLYAA
IEGRLAAIVAVSDPVKETTPQAIRSLHELGLKVAMITGDNRRTAEAIARKLGIDEVVAEVLPEGKVEAIR
KLRQGGRSVAFIGDGINDAPALAEADVGIAVGTGTDIAIESADVVLMSGDLNGVAKAIALSKATILNIKQ
NLFWAFAYNVSLIPVAAGVLYPVTGILLSPIFAAAAMAMSSVFVLGNALRLKSVNPA
>MloCh
MTHPDHDHRGEHHAHGAHGSCCAPKGADAAAVLRDPVCGMTVDPAAGKPTSEHGGRLYHFCSERCRSKFQ
AEPEQYLTATDPVCGMSVDRATARHLVRHEGQGFYFCSAGCKAKFEAAPQTYLGDRPAPPPAPKGTQYTC
PMHPEIIRDKPGSCPICGMALEPMGVPSGDEGPNPELVDFTRRFWVSAVLSIPLLIVAMAPMIGVSFESW
VDDRTKVWIELVLASPVVLWAAFPFFRRGWESVLNRSPNMWTLISLGVGAAYLYSVVATLFPDIFPHQFR
GHGGAVPVYFEAAAVIVALVFLGQVLELRAREKTGSAIRALLDLAPKTARRMAEDGSETDVPLDSVKAGD
RLRIRPGDAVPVDGTVLEGRSSIDESMITGEPLPVEKAEGDALTGGTLNRQGSLIMRAERIGAETTLARI
VELVAKAQRSRAPIQGLADRVSFYFVPAVVLVAIAAFIAWAIFGPEPSLIFAIVSAVSVLIIACPCALGL
ATPMSIMTATGRGAHAGVLIKEAAALERFASVDTLIVDKTGTLTEGRPKLTDVVAANGFSEDELLGLAAS
LEKGSEHPLAEAIVEGAAARGATVTDAGDFEAVTGKGVSGTVSGKAVALGNAAMMGDLGVDVSAVSASAE
ALQGDGKTAMFVAVGGTLAGIVAVADPIKATTAEAIRALHDSGLRIIMATGDNERTANAIAKSLGIDEVR
AGLLPEQKAALVEELRGRGAGVAMAGDGVNDAPALASADVGIAMGTGADVAVESAGITLVKGDLNGIVRA
RTLAQATIGNIRQNLFFAFLYNVLGVPVAAGVLYPLTGMLLSPMLAAAAMSLSSVSVIANALRLRTLKL
>RtrCh
MAPHDEHDHSHHGHDHHNTHTQDEVIRDPVCGMTVDPDAGKPSLEYHGRTFHFCSNGCRAKFEAAPENYF
TAKDPVCGMTVDRATARHFTKHEGEKFYFCSAGCKAKFEADPSAYLDGSKPTPKPMPKGTLYTCPMHPEV
ISDHPGDCPKCGMALEPMGVPAADEGPNPELVDFTRRLWISAALSLPLLAISMGPMIGLPIRDRIGEPIA
TWVELVLATPVVLWAALPFFRRAWNSLVNRSPNMWTLIGLGVGTAYLYSVIATLAPGLFPMSFRGHDESV
PVYFEAASVIVALVFVGQVLELKARERTGSAIRALLDLAPKTARRIGANGSETDVPVDEIQAGDRLRVRP
GERVPVDGSVIEGQSTIDESMITGEPLPVEKAKGDALTGGTINKNGALIMQAEKVGAETTLSRIVELVAK
AQRSRAPIQTMVDRVSAVFVPAVVAAAVIAFAVWAFVGPEPRLAHALLAAVAVLIIACPCALGLATPMSI
MIATGRGAQEGVLVRDAEALERFAKVDTLIVDKTGTLTEGKPNLTDIVTAAGSDEARLLSLAASLERGSE
HPLAEAIVAGAEERGARFVEISGFSAVTGKGVEGRAGETAIALGNAAMMSDLAVSTDVLKAETERLRSEG
KTVMFVAIDQKLAGLVAVADRIKPTTAAAIKALHESGLTIVMATGDNGKTAAAVARELGIDEVRADMLPE
GKKALIDELRAKGRIVAMAGDGVNDAPALASADVGIAMGTGADVAMESAGITLVKGDLNGIVRARHLSEA
TIRNIKQNLAFAFGYNALGVPLAAGVLYPIFGLLLSPMIAAAAMSLSSVSVIGNALRLRLAK
>SfGR1
MNKHKTRPEGHEHQNQHHHAAEKVTAARVQSSPKKDHEGVIYTCPMHPHVRQIGPGNCPICGMALEPEVA
TANTGPSPELIDMSRRFWTGLALTIPVLILEMGSHILDLHLLLRPQASNWLQLVFATPVVVWAGAPFFER
AWRSILTRHLNMFTLIAMGTGVAWVYSVAATVSPGLFPATFRSEGGWVAIYFEAAAVITVLVLLGQVLEL
QAREQTGGAIRALLDLAPKTARRIRSDGNDEDVPLEAVAVGDRLRVRPGEKIPVDGSLVEGRSSVDESMI
TGESMPVTKEVGAKLIGGTMNKTGGFVMKAGKVGRDTMLSQIVRMVAEAQRSRAPIQRLADEVSGWFVPV
VILIAVLAFATWMMVGPEPRFAHGLVAAVAVLIIACPCALGLATPMSIMVGVGKGASLGVLIKNAEALER
FEKVDTLVVDKTGTLTEGKPKVTSIATVNGVAEEELLRLAATLERSSEHPLATAIVEAAGERGVALCSAS
DFDSPVGKGVTGIVEGRKLLIGSHRIMSEEQVDVSALSQEAEELRGEGATVIFAAIDGRAGGLFAISDPI
KATTAAAVEALLRDGVRVVMLTGDNRTTAEAVARKLGIQKVEAEVLPDHKSEIVARLRREGRIVAMAGDG
VNDAPALAAADVGIAMGTGTDVAIESAGVTLLKGDLQGIVRARHLSHATMRNIRQNLFFAFIYNAAGVPV
AAGVLYPAFGLLLSPIIAALAMALSSVSVIGNALRLRSAQI
>SfGR2
MASPSAARHLEETHSVSLSVEGMNCASCVARVEKAIRAVPGVVSASVNLATERADVRFDTTAKPAEIIKA
IANVGYGAVEDTIELGIEEMNCASCVGRVEKALKAVPGVIEANVNLASEKASIRLVKGLASADMLLDAVR
SAGYEAHQLGDARDIDREEEKREQELGRLQRDFLVAAFLTLPVFVLEMGSHFVPAIHDFVMTRIGMAESR
YLQFALATIVLFGPGLRFFAKGVPALLRTAPDMNSLVAIGTGAAWGYSVVATFASGLLPAGTANVYYEAA
AVIVALILLGRLLEARAKGRTSGAIKHLMGLQPKTARVRRGGETLEIPIAEVRAGDMVLVRPGEKVAVDG
TVVEGGSYVDESMLSGEPVPIEKTKGSEVVGGTINKTGAFTFRATKVGAATVLAQIIKMVEQAQGAKLPI
QALVDRVTAWFVPAVMGVAAVTFVAWFVFGPDPALTFALVNSVAVLIIACPCAMGLATPTSIMVGTGRAA
ELGVLFRKGEALQTLRNAEIVAVDKTGTLTKGRPELTDLYTAPGFDRNSVLALVAAAEARSEHPIAEAIV
SAAGAAGLEIAYADKFEAIPGFGARAEVAGRSIHVGADRLMARLGLDVSEFGSEAARLGDEGKSPLYAAI
DDKLAAIIAVADPLKETTPQAVRALQDLGLKIAIITGDNRRTAEAIARKLGIDEVLAEVLPDGKVAAVRR
LQADGRNVAFVGDGINDAPALATADVGIAIGTGTDVAIESADVVLMSGDLVGVPNAIALSRATIRNIREN
LFWAFAYNVVLIPVAAGALYPGYGVLLSPVFAAAAMALSSVFVVGNALRLKRFRGLERQA
>Rle1Ch
MTDHNVHEGHAHGGHRHHEEGRLVTPAATRPPEAPEGVIYTCPMHPQIRQVGPGTCPICGMTLEPEVTTK
ETGPSAELVDMTRRFRIGLALSLPVLALEMGGHLTNLHMLLGAQLANWIQLVLATPVVLWAGWPFFERAW
ASLLNRSLNMFTLIAMGTGVAWIYSVVATAAPDIFPATFRAANGSVAIYFEAAAVITVLVLLGQVLELRA
REQTGGAIRALLDLAPKTARRIKEDDSDEDVGLDVVAVGDRLRVRPGEKVPVDGELLEGRSSVDESMITG
ESMPVTKEVGARLIGGTMNQSGGFVMKAGKVGRDTMLSQIVRMVADAQRSRAPIQRLADQVSGWFVPVVI
LIAIVAFVAWGIWGPDPRFAHGLVAAVAVLIIACPCALGLATPMSIMVGVGRGARMGVLIKNAEALERFE
KIDTLVVDKTGTLTEGKPKVTALKAVGGFDEADLLRLAATLERASEHPLAAAIVAAAQERGLALGEAREF
DSPVGKGVTGTVDGRKLVIGSHRIMAEAGVDLAALMAEAEALRGEGATVIYVAVDGKVGGLVAIADPIKA
TTAAALRSLKEENIRVVMLTGDNKTTAQAVARRLGIDEVEAEILPEDKGKVVARLRSEGRVVAMAGDGVN
DAPALAAADVGIAMGTGTDVAIESAGVTLLKGDLQGIARARKLSHATMSNIRQNLFFAFIYNAAGIPVAA
GVLYPAFGLLLSPIIAAAAMALSSVSVIGNSLRLRRSPLD
>Rle2pl11
MDIKHEHDHHHSHADGDDHCHCGHEQEKAASAMIRDPVCGMTVDPQAGKPSLEHEGRTHHFCSDGCRTKF
VATPQDYLTAKDPVCGMIVDRSTAKYFLKHEGEKFYFCSATCQAKFEADPAAYRDGKRPPAKPAPKGTLY
TCPMHPEVVSDRPGDCPKCGMALEPMGIPPADEGPNPELVDFVRRLWISATLATPLLALSMGPMFGLPLR
EAIGEPQATYIELLLATPVVLWAALPFFRRAWASVVNRSPNMWTLIGLGVGTAYVYSVVATLAPGIFPMS
FHGHGAAVPVYFEAAAVIVALVFVGQVLELKARERTGSAIRALLDLAPKTARRIDAEGSESDVPVDDIQT
GDRLRVRPGERVPVDGSVLEGQSTVDESMISGEPLPLEKSKGDPLTGGTINKNGTFVMTAEKVGADTVLS
RIVDMVAKAQRSRAPIQGAVDRVSAVFVPAVVAAAVLAFLVWAAIGPEPRMANGLLAAVAVLIIACPCAL
GLATPMSIMIATGRGAQEGVLIKDAEALERFSKVDTLIVDKTGTLTEGKPKLTDIVTFGGVEESRLLSLA
ASLERGSEHPLAEAIVSGAEERGVPFVEVTGFEAKTGKGVQGRAGGTTVALGNAAMLADLGIDPAVLAEK
TEALRGDGKTVMFVVFDGALAGLVAVADRIKPTTTAAIKALHDSGLKIIMATGDNERTARAVAKSLGIDE
VRADVLPEGKKALIDELRAKGAIIAMAGDGVNDAPALAAADVGIAMGTGADVAMESAGITLVKGDLNGIV
RARRLAEATMRNIRQNLGFAFGYNALGVPVAAGMLYPIFGLLLSPMIAAAAMSLSSVSVISNALRLRFAK
L
>Rle3pl11
MTAISKIEKSTASPIPTEFGIEGMSCASCVGRVERAIKAVPGVDTASVNLATERATVTFKDTVDAAAVLQ
AIEGAGYEARIETLEMLVVGMTCASCVSRVERALKVVPGVVEASVNLATEKATIRFAAGAVSQRTLEDAV
RAAGYEPKSESRLETAAAADRRDVEMRSLALRFGVSAVLTLPLFLIEMGSHVIPGVHGFVMDVVGMRQSL
YMQFALATIVLFGPGLAFFWKGVPNLLRLAPDMNSLVVLGTSAAWAYSVVATFLPAALPSGTVNVYYEAA
AVIVTLILLGRYLEARAKGKTSQAITRLLGLKAKTAFVERSGTFVEIEIDEVVTGDVIRIRPGEKVPVDG
TVVSGASYVDEAMITGEPVPVSKSAGSEVVGGTINKTGSFTFRATKVGADTVLAQIVRMVEAAQGSKLPI
QAVVDRVTGWFVPAVILVALLTFGAWMILGPSPALTFALVNAVAVLIIACPCAMGLATPTSIMVGTGRAA
ELGILFRKGEALQSLREAKVVALDKTGTLTKGKPELTDFQVSDRFVREDVLAWVASIEALSEHPIAEAIV
KTAEAEGLALAAVEDFEASPGYGVKGTVAGRSLLVGADRALVREGVSVEGFASIAEALSSKGRSPLYVAV
DGRLAAIVAVSDPIKETTPEAIRSLHALGLEVAMITGDNRRTAEAIAAQLGIDQVIAEVRPEGKVEAVKR
LRERGKVAFVGDGINDAPALTEADVGLAVGTGTDVAIESADVVLMSGDLTAVVRAVGLSRATIRNIKQNL
FWAFVYNASLVPVAAGLLYPVNGTLLSPVFAAGAMAMSSVFVLGNALRLRRIEA
>Retpe
MNTKHDHHHGHAHGDDDHSHCSHDRGKVADTVIRDPVCGMTVNPQAGKPTLTHADRLYHFCSESCRTKFA
AAPQDYLTAKDPVCGMTVDRSTAKHFLKVEGEKFYFCSAGCKTKFEADPTAYRDGNRPVAKPAPKGTLYT
CPMHPEVISDRPGDCPKCGMALEPMGIPPADEGPNPELVDFTKRLWVSAILALPLLALGMGPMLGLPLRE
AIGEPQASYIELLLATPVVLWAALPFFRRAWASLVNRSPNMWTLIGLGVGTAYVYSLVATLAPGIFPMSF
RGHGASVPVYFEAAAVIVALVFVGQVLELKARERTGSAIRALLDLSPKTARRIAADGSESDLPVEEIQTG
DRLRVRPGERIPVDGSVVEGQSTVDESMITGEPLPVEKSKGDGLTGGTINKNGSLVMSAEKVGADTVLSR
IVDMVATAQRSRAPIQGAVDRVSAFFVPAVVVTAILAFIVWAAIGPEPSLADALLAAVAVLIIACPCALG
LATPMSIMIATGRGAGEGVLIKDAEALERFSKVDTLIVDKTGTLTEGKPKLTDIVALGGTEESRLLSLAA
SLERGSEHPLAEAIISGAEERGVTFVEITGFEAKTGKGVKGLVDGTSIALGNAAMLADLGIDPAALSEKT
EALRGDGKTVMFVTLDGTLAGLVAVADRIKPTTAVAIKALHESGMKIIMATGDNERTARAVAKSLGIDEV
RADVLPEGKKALIEELRANGAVVAMAGDGVNDAPALASADVGIAMGTGADVAMESAGITLVKGDLNGIVR
ARRLAEATMRNIRQNLGFAFGYNALGVPVAAGVLYPIFGLLLSPMIAAAAMSLSSVSVIANALRLRFAKS
>MeAM1Ch
METILESHTTPPAPVEAERPSRLTLPVEGMSCASCVGRVERSLRALPGVSDVAVNLATGRASLALPDGVP
PSRAVEAIREAGYDVPESVTAVSVEGMSCASCVGRVERALMALPGAVSASVNLATGRAELHHAAGTVSLS
DVEAAVRQAGYEPRALGAAADASHADRQEREASALRRDLIVAAVLSAPVVVLDMGSHLLPGFHHAVTGLL
GAGGFAWMQAVLATLALAGPGRRFFRIGVPNLLRGHPDMNALVALGAGAAYLFSLVSTAAPWWLPAGSAH
LYFEASVLIVTLILLGRTLEARAKGRAGAAIARLIDLSPKTARRVEGATEREVPAADLTIGDRVRVRPGE
RVPADGLVASGASFVDESMITGEPVPVEKGRGARVVGGTLNTTGSFDFTVDRTGADTALARIVRMVEEAQ
GGKLPIQALVDRVTLWFVPAVIAIAVLTFLAWLVLGPSPALGHALVAGISVLIIACPCAMGLATPVSIMV
GTGRAAERGVLFRQGAALQALRDARVIALDKTGTLTEGRPRLTDLVTAPGFSRESVLALAGAVEARSEHP
VARAIAAAARDAGALPDAEAFEAVPGHGVSARVEGRAVALGNRRYMERLGVTIAALDADAARLALEGKSP
IFAAVDGRLAALVAVADPVKPEARAALDALRARGLTVAMLTGDARATAEAVARSLGITEVEAEVLPEGKV
AALRRLREAHGPVAFVGDGINDAPALAEADIGIAIGTGTDIAVESADVVLMSGALTGLVEAVILSRATLA
NIRQNLFWAFAYNAALIPVAAGGLAVFGGPQLSPVLAAGAMALSSVFVVGNALRLKRAGGTA
>MeAM2Ch
MPKLSQSEETAARDCICAGGQRHDHAVPPATDAAQRMRDPVCGMIVDQHTAKHRAEHAGRPYYFCSNSCR
TKFEADPVRYIDPGQSGVKADPVPEGTIYTCPMHPEIRQVGPGACPICGMALEPAIVGADTGPSEELVDM
TRRFWIGLVLTLPVFGLEMGGHLTGLTERLGQQNSNWLQLILGTPVVLWAGWPFFVRGYRSVVSRNLNMF
TLIALGTGAAWIYSMVATLAPGLFPAALRGHQGAVPTYFEAAAVITVLVLLGQVLELCARESTGGAIRAL
LDLAPKTARRLRPDGSDEEVPLDGIQVGDRLRVRPGEKVPVDGSVVEGRSSVDESLVTGESMPVTKEVGA
AVVGGSLNQSGALVIEARKVGRDTMLARIVQMVAEAQRSRAPIQRLADQVAGWFVPVVIGVALLAFAAWM
VFGPEPRFTFALLAAVAVLIIACPCALGLATPMSIMVGVGRGAGAGVLIKNAEALERMEQVTTLVVDKTG
TLTEGKPAVTRVVPAAGFSEEEVLRLSASVERASEHPLALAIVAAAEKKGMTLAAVTDFDSPTGKGALGR
VGGRRVALGNAAFLCEQGVEVSAHASDADELRRDGATAIFAGIDGQVAGIIAIADPVKATTAEALAALRQ
EGIRVVMLTGDNRTTAEAVARRLGIEEVEAEVLPDQKAAVVERHKAAGQVVAMAGDGVNDAPALAAADVG
IAMGTGTDVAIESAGITLLKGDLLGIVRARRLSKAVMGNIRQNLFFAFIYNTAGVPVAAGVLYPFLGILL
SPVIAAAAMALSSVSVIGNALRLRGVGLDPSRN
>MeAM3Ch
MSDAPQGHDPAPGGHGHAEHGHAHGHDHGHHAGVTESEDGAFRVKDPVCGMMVDPHATKHRAEHDGHPYY
FCSNGCRTKFEADPVRYVDPGRAAKKADPVPEGTIYTCPMHPEIRQLGPGACPICGMALEPVLVGADKGP
SEELVDMTRRFWIGLTLTLPVFALEMGGHLTGLLDLLGQQNSNWVQFVLATPVVLWGGWPFFVRAWASVR
SRNLNMFTLIAMGTGVAWAYSVVATVAPGLFPQALRGHGGAVPAYFEAAAVITVLVLLGQVLELRAREST
GGALRALLDLAPKTARRIRPDGTDEEVQLDAIGVGDRLRVRPGEKVPVDGAVVEGRSSVDESLVTGESMP
VTKEVGTSVIGGSLNQSGALVIEATKVGRDTMLARIVQMVAEAQRSRAPIQRLADQVAGWFVPAVIGVAA
LAFIAWMAFGPEPRFTFALLAAVAVLIIACPCALGLATPMSIMVGVGRGAGAGVLVKNAEALERMEKVTT
LVVDKTGTLTEGKPAVTRVAAATGFDEASVLRLSASVERASEHPLALAIVKAAEERGIGLAPVADFDSPT
GKGALGTVEGRRVALGNAAFLREQGVEVSTYAAEADDLRRDGATAIFAAVDGRVAGVIAIADPVKVTTPE
ALAALRAEGIRVVMLTGDNRTTAEAVARRLGIEEVEAEVLPDQKAAVVERHKAAGQVVAMAGDGVNDAPA
LAAADVGIAMGTGTDVAIESAGLTLLKGDLLGIVRARRLSKAVMGNIRQNLFFAFVYNAAGVPMAAGVLY
PFLGILLSPVIAAAAMALSSVSVIGNALRLRATRLG
>MeAM4Mp
MSDAPQGHHPDPGGHGHAARGPAHGHDHGHHAGVAANGAGAYRVRDPVCGMMVDPHATKHRAEHDGHPYY
FCSNGCRTKFEADPVRYVDPGSAAAKADPVPEGTIYTCPMHPEVRQLGPGNCPYCGMSLEPAMVGADAGP
SEELVDMTRRFWVGLVLTLPVFVLEMGGHLFGLTERLGQQTSNWIQFALATPVVLWAGWPFFVRGYRSVV
SRNLNMFTLIALGTGVAWLYSVVATLAPGLFPEALRGHGGAVPAYFEAAAVITVLVLLGQVLELRAREST
GGALRALLDLAPKTARRIRPDGTDEEVQLDAIGVGDRLRVRPGEKVPVDGAVVEGRSSVDESLVTGESMP
VTKEVGASVIGGSLNQSGALVVEATKVGRDTMLARIVQMVAEAQRSRAPIQRLADQVAGWFVPAVIGVAV
LAFVAWIAFGPEPRFTFALLAAVAVLIIACPCALGLATPMSIMVGVGRGAQAGVLVKNAEALERMEKVTT
LVVDKTGTLTEGKPAVTRIVRAAGFNEATVLRLAASVERASEHPLAVAIVKAAEERGITLAPMADFDSPT
GKGALGTVEGRRVALGNAAFLREQGVDVSAYATEADDLRRDGATAIFAGIDGRVAGVIAIADPVKATTAA
ALTALRDEGIRVVMLTGDNRTTAEAVARRLGIEQVEAEVLPDQKAAVVERHKAAGQVVAMAGDGVNDAPA
LAAADVGIAMGTGTDVAIESAGLTLLKGDLLGIVRARRLSRAVMGNIRQNLFFAFIYNAAGVPVAAGILY
PFLGILLSPVIAAAAMALSSVSVIGNALRLRAARLG
>MeAM5Mp
MTANDHTPSQHSHGPATPTGQDHAVHGHKGHSCCDGHGPAAADDAGAVKDPVCGMTVDPHTAKHRAQHNG
HPYYFCSNGCRTKFEADPTRYLDPASDAAKAEPVPQGTIYTCPMHPEVRQVGPGVCPICGMALEPAMIGA
DTGPSDELVDMTRRFWIGLVLTVPVFVLEMGGHLTGLTERLGQQNSNWLQLVLATPVVLWAGWPFFERAW
ASVRSRNLNMFTLIALGTGAAWIYSIIATLAPAAFPAALRGHDGAVPAYFEAAAVITVLVLLGQVLELRA
RESTSGALRALLDLAPKTARRLHDDGTDEEIQLDTVQVGDRLRVRPGEKVPVDGTVIEGRSSVDEALVTG
EAMPVSKAAGAAVIGGSLNQSGALVIEAQKIGRDTMLARIVQLVAEAQRSRAPIQRLADQVAGWFVPAVI
AVAVLAFIAWFAFGPEPRLTYALLAAVAVLIIACPCALGLATPMSIMVGVGRGAQAGVLIKNAEALERLE
KVTTLVVDKTGTLTEGKPAVTRVVPAEGVAEQEILRLAASVERASEHPLAVAIVAAAQQQGLALAPVSDF
DSPTGRGALGTVEGRQIRLGNGKFLAEAGISTAPLDQAAEALRQDGATAIFMSVDNQVAGALAIADPIKA
TTPDALKALRAEGIRVVMLTGDNQTTARAVAKRLGIDAVEAEVLPDRKSTIVKIYQQQGEVVAMAGDGVN
DAPALAAADVGIAMGTGTDVAIESAGVTLLKGDLMGIVRARHLSRATMSNIRQNLFFAFIYNAAGVPVAA
GVLFPFLGILLSPVIAAAAMALSSVSVIANALRLRAVRL
>Mor1Ch
MSKSVALTLPVEGMSCASCVGRVERALAALPGARDVAVNLATHRASLVLDGATGPGDVATALADAGYPVP
ETQSLLAVEGMSCASCVGRVERALAAVPGVTGASVNLAAGRAAIRHPEGVVPMDALVAAVETAGYEARPV
EAGHPADPSARQAEEGRALRRDLIVAALLSAPVVVLDMGGHLLPALHGGPVTALIQAVLATLVLAGPGRR
FFLRGVPGLLRGHPDMNALVALGAGAAYLYSLVSTLAPDLLPAGAAHLYFEASVLIVTLILLGRTLEARA
KGRTGQAIARLMDLTPKTARVVRDGAENEVPLDALRVGDVVRVRPGERVAADGAVVSGTSHVDESMVTGE
PAPVRKGPGDPVVGGTLNGRGSLDLRVGAVGGATVVAQIAAMVERAQGGKLPIQALVDRVTGRFVPAVIG
IAAVTFLAWLILAPAPALGPALVNAVAVLIIACPCAMGLATPTAIMVGTGRAAARGVLFRDGAALQGLRD
VRVVALDKTGTLTEGRPRLTEIVPAAGVAEDAALALAAALETRSEHPLAGAVVAAARDRGLATPEPDSFE
AVAGFGISGRVAGRAVALGAPRYLDRLGVALDPDLAARAASLAGAGLSPIHLVLDGRHAAILAVADPVKP
GARAAVAALRARGLAVAMVTGDDPVTAAGVARSLGIDAVAAGVLPGGKVEAVQRFRAAHGPVAFVGDGIN
DAPALAEADVGLAIGTGTDIAVESADVVLMSGDLEALVEALTLSRAVMANIRQNLFWAFAYNAALIPVAA
GVLVPFGGPALSPVLAAGAMAFSSVFVLGNALRLRRAGGRPAAAATPALAARPA
>Mor2Ch
MSDASQGHPHAAGGHARAGGHDHSAHAHGHGHDHRAHSHAAPDSSDGAFRVRDPVCGMTVDPHATKHRAE
HDGHPYYFCSNGCRTKFEADPVRYVDPASAAAKSDPVPAGSIYTCPMHPEVRQVGPGACPICGMALEPAM
VGADDGPSEELVDMTRRFWAGLVLTVPVFVLEMGGHLLGLTDRLGQQTSNWIQFALATPVVVWAGWPFFV
RAWHSVLSRNLNMFTLVALGTGTAYLYSVVATLAPGLFPEALRGRGGAVPAYFEAAAVITVLVLLGQVLE
LRARESTGGALRALLDLAPKTARRIRPDGEDEEVQLDAIEVGDRLRVRPGEKVPVDGTVVEGRGSVDESL
VTGESMPVAKEAGAPVIGGSLNQSGSLVVEATKVGRDTMLARIVQMVAEAQRSRAPIQRLADRVAGWFVP
AVIGVAVVAFAAWMAFGPEPRFTFALLAAVAVLIIACPCALGLATPMSIMVGVGRGAAAGVLVKNAEALE
RMERVTTLVMDKTGTLTEGKPAVTRIVAAAGFDEDTLLRLAASVERASEHPLALAIVAAAGKRGIATASV
TDFDSPTGKGALGTVEGRRVALGNAAFLREQGVDVSTHDAEADELRRDGATAIFAGVDGRVAGVIAIADP
VKATTAEALAALRTEGIRVVMLTGDNRTTAEAVARRLGIEEVEAEVLPDQKAAVVERHKAAGQVVAMAGD
GVNDAPALAAADVGIAMGTGTDVAIESAGLTLLKGDLVGIVRARRLSRAVMGNIRQNLFFAFVYNAAGVP
VAAGVLYPFLGILLSPIVAAAAMALSSVSVIGNALRLRATDLDPAPPR
>Mra1Ch
MSKSVALTLPVEGMSCASCVGRVERALAALPGARDVAVNLATHRASLVLDGATGPGDVATALANAGYPVP
ETQSLLAVEGMSCASCVGRVERALAAVPGVTGASVNLAAGRAAIRHPEGVVPMDALVAAVETAGYEARPV
EAGHPADPSARQAEEGRALRRDLIVAALLSAPVVVLDMGGHLLPALHGGPVTALIQAVLATLVLAGPGRR
FFLRGVPGLLRGHPDMNALVALGAGAAYLYSLVSTLAPDLLPAGAAHLYFEASVLIVTLILLGRTLEARA
KGRTGQAIARLMDLTPKTARVVRDGAENEVPLDALRVGDVVRVRPGERVAADGAVVSGTSHVDESMVTGE
PAPVRKGPGDPVVGGTLNGRGSLDLRVGAVGGATVVAQIAAMVERAQGGKLPIQALVDRVTGRFVPAVIG
IAAVTFLAWLILAPAPALGPALVNAVAVLIIACPCAMGLATPTAIMVGTGRAAARGVLFRDGAALQGLRD
VRVVALDKTGTLTEGRPRLTEIVPAAGVAEDAALALAAALETRSEHPLAGAVVAAARDRGLATPEPDSFE
AVAGFGISGRVAGRAVALGAPRYLDRLGVALDPDLAARAASLAGAGRSPIHLVLDGRHAAILAVADPVKP
GARAAVAALRARGLAVAMVTGDDPVTAAGVARSLGIDAVAAGVLPGGKVEAVQRFRAAHGPVAFVGDGIN
DAPALAEADVGLAIGTGTDIAVESADVVLMSGDLEALVEALTLSRAVMANIRQNLFWAFAYNAALIPVAA
GVLVPFGGPALSPVLAAGAMAFSSVFVLGNALRLRRAGGRPAAAATPALAARPA
>Mno1Ch
MTNRAPLAESGTGHAQSAHSCCGGPDKPAASAPAAHSHAHHGHDHPAPDQHGGAASKAGGAIKDPVCGMS
VDPHTAKHRAQHNGHPYYFCSAGCRAKFEADPARYLDPASAAAKAEPVPEGTIYTCPMHPEVRQVGPGAC
PICGMALEPVLVGAETGPSEELVDMTRRFWTGLVLTLPVFALEMGGHLTGLVDRLGQQNSNWLQLVLATP
VVLWGGRPFFERAWASVKSRNLNMFTLIAMGTGVAWLYSAVATVAPGIFPAALRGHDGAVPAYFEAAAVI
TVLVLLGQVLELRARESTSGAIRALLDLAPKSARRIRPDGSEEEVQLDAVQVGDRLRVRPGEKVPADGTV
VEGRSSVDEALVTGEAMPVSKDVGAAVIGGTLNRSGALVIEARKVGRDTMLARIVQLVAEAQRSRAPIQR
LADRVSGWFVPVVIGIAVLAFVAWFAFGPEPRFTYGLLAAVAVLIIACPCALGLATPMSIMVGVGRGAQG
GVLIKNAEALERMEKVTTLVVDKTGTLTEGKPAVTRVVSAEGFSEPEILRLAASVERVSEHPLAVAIVAA
AEQQGLALASVGDFDSPTGKGVLGTVEGRRIRLGNAQFLAEEGIGTGPLDAPAEALRQDGATAIFMSVDG
RVVGVIAIADPIKATTPEALKALRADGIRIVMLTGDNRTTAQAVARRLGLDEVEAEVLPDQKSAVVKAHQ
AQGQVVAMAGDGVNDAPALAAADVGIAMGSGTDVAIESAGITLLKGDLTGIVRARRLSRATMSNIRQNLF
FAFIYNAAGVPVAAGVLYPVLGILLSPVIAAAAMALSSVSVIGNALRLRSLDI
>Mno2p2
MNAPVRPADLSSASISLPIEGMTCASCVGRVERALKAIPGVETVSANLATERASITTNAPVDRSKLVGAV
ENAGYSVPAAFSAPASSIELSVEGMTCASCIGRVERALKAVPGVTQASVNLATERATIEGSADSGALIAA
IEQAGYGATVIGKAVNAGGQDDTAEQAEKKETERRELKRDFTIAAVLTAPVFVLEMGSHLIPGVHGAIDA
TIGMQWSWYIQFALTTLVLFVPGIRFYEKGLPALWRLGPDMNSLVAVGTLAAYGYSLVATFAPAFLPPGT
INVYFEAAAVIVTLILLGRLLEARAKGRTSEAIKRLVGLQAKTARVRRDGKTVDLPIASVAAGDIIEVRP
GERIPVDGEVTEGESYVDESMITGEPIPVSKALGSEVVGGTVNQKGAFAFRATAVGGNTVLSQIIRMVEE
AQGSKLPIQAMVDKVTMWFVPAVMAVAALTFAAWLYFGPSPALTFALVNAVAVLIIACPCAMGLATPTSV
MVGTGRGAELGVLFRKGEALQLLKDSKVVAVDKTGTLTEGKPALTDLELAIGFDRKAVLGLVAAVEAKSE
HPIARAIVEAAHNEGLELPMVSGFESVTGFGVKATVDGKPIEIGADRYMAELGHDVAGFATVAERLANEG
KSPLYAAIGGKLAAIIAVADPIKETTPPAIRALHDLGLKVAMITGDNARTAKAIAARLGIDEVVAEVLPD
GKVEAVRRLKSQYGKVAFVGDGINDAPALAEADVGLAIGTGTDIAIEAAEVVLMSGSLQGVPNAIALSKA
TIGNIRQNLFWAFAYNTALIPVAAGVLFPAFGILLSPVFAAGAMALSSVFVLGNALRLRRFKVAH
>Mno3p2
MSNHQHAHHREGHGSHHHKKSPPAGTAKDPVCGMDVDPATTPHHTEYGGQTHHFCSVRCKGQFDADPAAY
AAGKAMPRKAAPVAEGVIYTCPMHPQIRQPQPGNCPICGMALELETPTLETGPSAELLDMRRRFWVGLVL
TLPVFLLEMGGHLIDLHMWLSPQISNWVQLVLATPVVLWAGWPFFERGWQSLVTRHLNMFTLIAMGTGVA
WVYSVVATVMPGIFPETLRTMGGSVAVYFEAASVITVLVLLGQVLELRAREQTGGAIRALLDLAPKTARR
VKADGTDEDIELDAVVVGDRLRVRPGEKVPVDGTLLEGRSSVDESMITGESMPVTKAPGAKLIGGTMNQT
GGFVMEAAKVGRDTMLSQIVRMVADAQRSRAPIQRLADDVSGWFVPAVIVIAIIAFFAWFLVGPEPRLAH
ALVAAVAVLIIACPCALGLATPMSIMVGVGRGAGLGVLIKNAEALERFEKVDTLVVDKTGTLTEGRPKVT
AIVPAEGISETELLRQAATLERSSEHPLALAVVNAALERNLALGDAQDFDSPVGKGVTGMVEGRKLILGS
HTIMGEEGVDISAMSAEAEELRDEGATVIFMATDGVLSGLFTIADPVKATTPQAVRELTARGIRVVMLTG
DNRTTAQAVARRLGISEVEAEVLPEDKSAIVARLRKEGRVVAMAGDGVNDAPALAAADVGIAIGTGTDVA
IESAGVTLLKGDLQGIERALQLSRATMKNIRQNLFFAFIYNAAGVPVAAGILYPSFGILLSPIIAAAAMA
LSSVSVIGNSLRLRSVRL
>MexTK1Ch
METILESHTTPPAPVEAERPSRLTLPVEGMSCASCVGRVERSLRALPGVTNAAVNLATGRASLTLPDGLP
PSRAVEAIREAGYDVPESVTAVSVEGMSCASCVGRVERALMALPGAVSASVNLATGRAELHHAAGTVSLS
DVEAAVRQAGYEARALGAAADASHADRQEREAAALRRDLIVAAVLSAPVVVLDMGSHLLPGFHHAVTGVL
GAGGFAWIQAVLATLVLAGPGRRFFRIGVPNLLRGHPDMNALVALGAGAAYLFSLVSTAAPWWLPDGSAH
LYFEASVLIVTLILLGRTLEARAKGRAGAAIARLIDLSPKTARRVEGATEREVPAADLRIGDRVRVRPGE
RVPADGLVASGASFVDESMITGEPVPVEKGMGARVVGGTLNTTGSFDFTVDRTGADTALARIVRMVEEAQ
GGKLPIQALVDRVTLWFVPAVIAIAVLTFLAWLVLGPSPALGHALVAEISVLIIACPCAMGLATPVSIMV
GTGRAAERGVLFRQGAALQALRDARVIALDKTGTLTEGRPRLTDLVTAPGFSRENVLALAGAVEARSEHP
VARAIAAAARDAGALPDAEAFEAVLGHGVSARVEGRAVALGNRRFMERLGVTTAALESEASRLAQKGKSP
IFAAVDGRLAALVAVADPVKPEARAALDALRARGLTVAMLTGDARATAEAVARSLGITEVEAEVLPEGKV
AALRRLREAHGAVAFVGDGINDAPALAEADIGIAIGTGTDIAVESADVVLMSGALTGLVEAVILSRATLA
NIRQNLFWAFAYNAALIPVAAGGLAVFGGPQLSPVLAAGAMALSSVFVVGNALRLKRAGGTA
>MeAM1Zn
MAAATLDTDFSLWSEEPASRPDRARIRARIGGLHCSLCTGTIEKALGSQPGVDKVAVSLTHEQALVEYDP
AVARPAALLGILRDIGYTISDPRKVRPYEEEERDLVRESRRFVVAVALSVASIPIIADPTLGWIGFLPAL
VCLSLGAMVFLVLRKTSLLAAAASTTGLAVLALGLLYLNLQGYLTASAPWLVAALAVVLVFGVGRHILHM
AVQALRRGILNQHVLLEIGAFAGMLGGVIGLVLDRPDYPTAPFFAVSVMVATYHIFSEWLSLIVKTRSSQ
AVKRLLDLQPETARVVRDGQERDVPLDAVAVGDLVRIRPGERVPVDGTVAGGRSAVDQALVTGEPIPVER
AEGDAVIGGSINGTGTLLVRVTAVGAGSFLQKVVREVEDARALKPGLLHLVDRVLQVYTPTVLAVAALAF
VGWLAGSWLAGGEPDIERAVFAGLSVLVMGYPCAVGISAPLSIVRGSGEAAEHGILMRTGEAFQGYRLVD
TVVFDKTGTLTEGRPAVREVEAFSGSEADLVAVAAAAEASSEHPLAQAVVKAAFARGAVPPDVTSFEAVP
GKGIVAQTEAGNVLVGSPAFLAGHGIDLAPASARILTLEGAGRTVIVVSRDHRLLGLLALDDSLRSDAAQ
AVAALRAEGVRTVLLTGDNERAARRIAAEAGIDEVHAGVMPDGKAETVRRLQATAKVAMVGDGINDAPAL
MQADVGIAMGGGTDIAIEAADIIILSNRLAALPLARRISRRSYAKMLQNVWLAFAFNGLGIPIAATGLIN
PIWAMVAMAVSVTAIFLNSLWGQPGLFLGAITSVGSLPGTNGLAIEGGRR
>MorZn
MASATALDANLPLWSEEPASRPDRARIRARIGGLHCSLCTGTIEKALGSQPGVDKVAVSLTHEQALVEYD
PAIARPAALLGILRDIGYTISDPRKVRPFEEEERDLVRESRRFVVAVALSVASIPIIADPSLGWIGYLPA
LVCLSLGAMVFLVLKKTSVLAAVASTGGLTVLALGLLYLNLHGYLATSAPWLVAALAVALVFGVGRHILH
MAIQALRRGILNQHALLEIGAFAGMAGGVIGLVLNRPGYPTAPFFAVTVMVVTYHIFSEWLSLIVKTRSS
QAVKRLLDLQPETARVVRDGQEQDLPLEAVAVGDLVRIRPGERVPVDGTVVSGRSAVDQALVTGEPIPVE
RTEGDVVIGGSINGTGSLLVRVTAVGAGSFLQKVIREVEDARALKPGLLHLVDRVLQVYTPTVLVVAALA
FTGWLAGSWLIGGEADIARAVFAGLSVLVMGYPCAVGISAPLSIVRGAGEAAEHGILMRTGEAFQCYRLV
DTVVLDKTGTLTEGRPVVREIEVYSGTEAALVALAAAAEASSEHPLAQAVVKAAFARGAVPPEVVAFEAI
PGKGVVARIADSEVVVGSPAFLAGHGIDLAPASARILALEEAGRTVIVSGRDGRLLGLLALDDRLRADAV
QAVAALRREGLRTVLLTGDNERTARRIAGEAGIDEVHAGVLPDGKAEIVRRLQAAGKVAMVGDGINDAPA
LMQADVGIAMGGGTDIAIEAADIIILSNRLAALPLARRISRRSYAKMLQNVWLAFAFNGFGIPLAATGLV
NPIWAMVAMAVSVTAIFLNSLWAQPGLFLGAIMNVGHPPRTA
>AcfeACH663
MDDKTRGHLEIGIDGMTCASCSARVERALGKLPGVTSASVNLATERAEVFFDPQQLDAARIAEAIRETGY
TPVTDEIDLVVEGMTCASCVGRVERALRQQSGVLEAVVNLATERARVRYIPAMISTDELASAVSAAGYAA
HPVQEDGEQDVNEADQRRVSLRAMGRDVIVAAVLAMAILVLSMGASFVPAFDHALMVASPFAHFWEWVQF
VLASIVLFGPGRRFFRPGLIAYRHLSPDMNSLVATGTGAAWAYSVLVLLAPVLFPPEAQHVYFDSAAVVI
AAVLAGKYLEGLAKGRTSSAIRKLAGLQAKTAHRLDANGIEQEVPVSRLRTGERVVVRPGERIPVDGRVV
EGRAHVDEAMLTGEPLPSAKTMDDTVVGGTICQDGRLVVEATSVGRDTVLAHIIHLVESAQTGKLPIQGL
TDRAVRVFTPVVLVIALTTFGVWVALTGNVSIALVAAVAVLVVACPCAMGLATPAAIMVGTGRAAELGVL
FRKGEALETLSHVDALLFDKTGTLTEGHPALVDQGGPDPATALRLAAALESASEHPLGRAIVTAAGERGM
HLPTVKNFRSIAGYGIEGEVQGRLVHVGARRFMERENVLLGDNAETAAQRENDGRTVVFVAVDATLIGWL
AIADRIKPEAYAVVQALRVRGLQVAMVTGDGRATAQSVARQLHIEQVHAEVLPQDKAKVVTQLQEQGRRV
AFVGDGINDAPALAQANVGIALASGTDIAIEAADVTLTRGQLGEVVTALTAARRTLSNIRGNLFWAFFYN
ILLIPVAAGVAVPIGIHLNPMVAGVAMGLSSVFVLSNSLRLKRLKAYVPTVTPGAVQNAALEPAHS
>AcfeACH207
MEDEKRGHLEIGIEGMTCASCSARVERALGKLPGVTSASVNLATERAEVLFDPQQLDAARIAEAIQATGY
APVTDEIDLAVEGMTCASCVGRVERALRQQPGVLEAAVNLATERALVRYIPAMVGMDELATAVSAAGYAA
HPVQENGEQDTDQRRASLRAMGRDVIVAVALATVILVLAMGTAFVPALHRALAAASPFAHFWEWVQFVLA
SIVLFGPGRRFFRPGLIAYRHLSPDMNSLVATGTGAAWAYSVLVLLVPALFPAEAQHVYFDSAAVVIAAV
LAGKYLEALAKGRTSSAIRKLVGLQAKTAHRLDENGAEHDVPVSRLRTGERIVIRPGERIPVDGRVLEGR
AHVDEAMLTGEPIPSAKDLNDAVVGGTVCQDGRLVVEATSVGRDTVLAQIIHLVESAQTGKLPIQGLTDR
AVRVFTPVVLVIALATFGVWVALTGNVSVALVTAVAVLVVACPCAMGLATPAAIMVGTGRAAELGVLFRR
GEALETLSHVDTILFDKTGTLTEGHPALVDQGGGAAETALRLAAALESASEHPLGRAIVAAAGERGMNIP
AVKDFRAIAGYGVEGEVEGRMVRVGARRFMERENVALGDDAEIAARLEGTGRTVVFVAVDATLLGWLAIA
DRIKPEARAVVQALRERGLQVAMVTGDARATAQSVATELRIEEMHAEVLPEDKAKVVTGLQEQGRRVAFV
GDGINDAPALAQADVGIALASGTDIAIEAADVTLTRGQLGEVVTALNAARRTLGNIRGNLFWAFFYNILL
IPIAAGVAAPIGIHLNPMVAGVAMGLSSVFVLGNSLRLKRLKAYIPLITPGAVKHTALTPAHS
