# Supplementary material for: Five copper homeostasis gene clusters encode the Cu-efflux resistome of the highly copper-tolerant Methylorubrum extorquens AM1
Source: PeerJ. 2023 Feb 20;11:e14925. doi: 10.7717/peerj.14925 (PMC9948745; doi:10.7717/peerj.14925)
Supplement: Supplemental Information 11 [file peerj-11-14925-s011.txt]

>WP_012753106.1 CopA1
METILESHTTPPAPVEAERPSRLTLPVEGMSCASCVGRVERSLRALPGVSDVAVNLATGRASLALPDGVP
PSRAVEAIREAGYDVPESVTAVSVEGMSCASCVGRVERALMALPGAVSASVNLATGRAELHHAAGTVSLS
DVEAAVRQAGYEPRALGAAADASHADRQEREASALRRDLIVAAVLSAPVVVLDMGSHLLPGFHHAVTGLL
GAGGFAWMQAVLATLALAGPGRRFFRIGVPNLLRGHPDMNALVALGAGAAYLFSLVSTAAPWWLPAGSAH
LYFEASVLIVTLILLGRTLEARAKGRAGAAIARLIDLSPKTARRVEGATEREVPAADLTIGDRVRVRPGE
RVPADGLVASGASFVDESMITGEPVPVEKGRGARVVGGTLNTTGSFDFTVDRTGADTALARIVRMVEEAQ
GGKLPIQALVDRVTLWFVPAVIAIAVLTFLAWLVLGPSPALGHALVAGISVLIIACPCAMGLATPVSIMV
GTGRAAERGVLFRQGAALQALRDARVIALDKTGTLTEGRPRLTDLVTAPGFSRESVLALAGAVEARSEHP
VARAIAAAARDAGALPDAEAFEAVPGHGVSARVEGRAVALGNRRYMERLGVTIAALDADAARLALEGKSP
IFAAVDGRLAALVAVADPVKPEARAALDALRARGLTVAMLTGDARATAEAVARSLGITEVEAEVLPEGKV
AALRRLREAHGPVAFVGDGINDAPALAEADIGIAIGTGTDIAVESADVVLMSGALTGLVEAVILSRATLA
NIRQNLFWAFAYNAALIPVAAGGLAVFGGPQLSPVLAAGAMALSSVFVVGNALRLKRAGGTA
>WP_158022369.1 CopA2
MPKLSQSEETAARDCICAGGQRHDHAVPPATDAAQRMRDPVCGMIVDQHTAKHRAEHAGRPYYFCSNSCR
TKFEADPVRYIDPGQSGVKADPVPEGTIYTCPMHPEIRQVGPGACPICGMALEPAIVGADTGPSEELVDM
TRRFWIGLVLTLPVFGLEMGGHLTGLTERLGQQNSNWLQLILGTPVVLWAGWPFFVRGYRSVVSRNLNMF
TLIALGTGAAWIYSMVATLAPGLFPAALRGHQGAVPTYFEAAAVITVLVLLGQVLELCARESTGGAIRAL
LDLAPKTARRLRPDGSDEEVPLDGIQVGDRLRVRPGEKVPVDGSVVEGRSSVDESLVTGESMPVTKEVGA
AVVGGSLNQSGALVIEARKVGRDTMLARIVQMVAEAQRSRAPIQRLADQVAGWFVPVVIGVALLAFAAWM
VFGPEPRFTFALLAAVAVLIIACPCALGLATPMSIMVGVGRGAGAGVLIKNAEALERMEQVTTLVVDKTG
TLTEGKPAVTRVVPAAGFSEEEVLRLSASVERASEHPLALAIVAAAEKKGMTLAAVTDFDSPTGKGALGR
VGGRRVALGNAAFLCEQGVEVSAHASDADELRRDGATAIFAGIDGQVAGIIAIADPVKATTAEALAALRQ
EGIRVVMLTGDNRTTAEAVARRLGIEEVEAEVLPDQKAAVVERHKAAGQVVAMAGDGVNDAPALAAADVG
IAMGTGTDVAIESAGITLLKGDLLGIVRARRLSKAVMGNIRQNLFFAFIYNTAGVPVAAGVLYPFLGILL
SPVIAAAAMALSSVSVIGNALRLRGVGLDPSRN
>WP_012752944.1 CopA3
MMVDPHATKHRAEHDGHPYYFCSNGCRTKFEADPVRYVDPGRAAKKADPVPEGTIYTCPMHPEIRQLGPG
ACPICGMALEPVLVGADKGPSEELVDMTRRFWIGLTLTLPVFALEMGGHLTGLLDLLGQQNSNWVQFVLA
TPVVLWGGWPFFVRAWASVRSRNLNMFTLIAMGTGVAWAYSVVATVAPGLFPQALRGHGGAVPAYFEAAA
VITVLVLLGQVLELRARESTGGALRALLDLAPKTARRIRPDGTDEEVQLDAIGVGDRLRVRPGEKVPVDG
AVVEGRSSVDESLVTGESMPVTKEVGTSVIGGSLNQSGALVIEATKVGRDTMLARIVQMVAEAQRSRAPI
QRLADQVAGWFVPAVIGVAALAFIAWMAFGPEPRFTFALLAAVAVLIIACPCALGLATPMSIMVGVGRGA
GAGVLVKNAEALERMEKVTTLVVDKTGTLTEGKPAVTRVAAATGFDEASVLRLSASVERASEHPLALAIV
KAAEERGIGLAPVADFDSPTGKGALGTVEGRRVALGNAAFLREQGVEVSTYAAEADDLRRDGATAIFAAV
DGRVAGVIAIADPVKVTTPEALAALRAEGIRVVMLTGDNRTTAEAVARRLGIEEVEAEVLPDQKAAVVER
HKAAGQVVAMAGDGVNDAPALAAADVGIAMGTGTDVAIESAGLTLLKGDLLGIVRARRLSKAVMGNIRQN
LFFAFVYNAAGVPMAAGVLYPFLGILLSPVIAAAAMALSSVSVIGNALRLRATRLG
>WP_003598660.1 CopA4
MSDAPQGHHPDPGGHGHAARGPAHGHDHGHHAGVAANGAGAYRVRDPVCGMMVDPHATKHRAEHDGHPYY
FCSNGCRTKFEADPVRYVDPGSAAAKADPVPEGTIYTCPMHPEVRQLGPGNCPYCGMSLEPAMVGADAGP
SEELVDMTRRFWVGLVLTLPVFVLEMGGHLFGLTERLGQQTSNWIQFALATPVVLWAGWPFFVRGYRSVV
SRNLNMFTLIALGTGVAWLYSVVATLAPGLFPEALRGHGGAVPAYFEAAAVITVLVLLGQVLELRAREST
GGALRALLDLAPKTARRIRPDGTDEEVQLDAIGVGDRLRVRPGEKVPVDGAVVEGRSSVDESLVTGESMP
VTKEVGASVIGGSLNQSGALVVEATKVGRDTMLARIVQMVAEAQRSRAPIQRLADQVAGWFVPAVIGVAV
LAFVAWIAFGPEPRFTFALLAAVAVLIIACPCALGLATPMSIMVGVGRGAQAGVLVKNAEALERMEKVTT
LVVDKTGTLTEGKPAVTRIVRAAGFNEATVLRLAASVERASEHPLAVAIVKAAEERGITLAPMADFDSPT
GKGALGTVEGRRVALGNAAFLREQGVDVSAYATEADDLRRDGATAIFAGIDGRVAGVIAIADPVKATTAA
ALTALRDEGIRVVMLTGDNRTTAEAVARRLGIEQVEAEVLPDQKAAVVERHKAAGQVVAMAGDGVNDAPA
LAAADVGIAMGTGTDVAIESAGLTLLKGDLLGIVRARRLSRAVMGNIRQNLFFAFIYNAAGVPVAAGILY
PFLGILLSPVIAAAAMALSSVSVIGNALRLRAARLG
>WP_012753577.1 CopA5 
MTANDHTPSQHSHGPATPTGQDHAVHGHKGHSCCDGHGPAAADDAGAVKDPVCGMTVDPHTAKHRAQHNG
HPYYFCSNGCRTKFEADPTRYLDPASDAAKAEPVPQGTIYTCPMHPEVRQVGPGVCPICGMALEPAMIGA
DTGPSDELVDMTRRFWIGLVLTVPVFVLEMGGHLTGLTERLGQQNSNWLQLVLATPVVLWAGWPFFERAW
ASVRSRNLNMFTLIALGTGAAWIYSIIATLAPAAFPAALRGHDGAVPAYFEAAAVITVLVLLGQVLELRA
RESTSGALRALLDLAPKTARRLHDDGTDEEIQLDTVQVGDRLRVRPGEKVPVDGTVIEGRSSVDEALVTG
EAMPVSKAAGAAVIGGSLNQSGALVIEAQKIGRDTMLARIVQLVAEAQRSRAPIQRLADQVAGWFVPAVI
AVAVLAFIAWFAFGPEPRLTYALLAAVAVLIIACPCALGLATPMSIMVGVGRGAQAGVLIKNAEALERLE
KVTTLVVDKTGTLTEGKPAVTRVVPAEGVAEQEILRLAASVERASEHPLAVAIVAAAQQQGLALAPVSDF
DSPTGRGALGTVEGRQIRLGNGKFLAEAGISTAPLDQAAEALRQDGATAIFMSVDNQVAGALAIADPIKA
TTPDALKALRAEGIRVVMLTGDNQTTARAVAKRLGIDAVEAEVLPDRKSTIVKIYQQQGEVVAMAGDGVN
DAPALAAADVGIAMGTGTDVAIESAGVTLLKGDLMGIVRARHLSRATMSNIRQNLFFAFIYNAAGVPVAA
GVLFPFLGILLSPVIAAAAMALSSVSVIANALRLRAVRL
